# Supplementary material for: Feeling the Beat: Temporal Predictability is Associated with Ongoing Changes in Music-Induced Pleasantness
Source: J Cogn. 2023 Jul 4;6(1):34. doi: 10.5334/joc.286 (PMC10348017; doi:10.5334/joc.286)
Supplement: Supplementary materials. — Supplementary data: Musical features and tapping based annotations from the current study. [file joc-6-1-286-s6.xlsx]

## Sheet: Y_Factors_Val
			inter-subject tapping coherence		Tap based tempo			Automatically extracted features															Extracted musical factors
MusicName	Music_part_Name	TimePoint (s)	Coherence_consistent_tappers (percentage of all tappers)	Coherence_entire_group (percentage of all tappers)	Tempo_consistent_tappers (oneovermedian_ITI*60)	Tempo_entire_group (oneovermedian_ITI*60)	MusicalSurprises	Pulse_clarity	Event_density	TempoOnsets	SpectralCentroid	SpectralFlux	Brightness	Roughness	Pitch_Autocorrelation	DynamicLoudness	Attack_Time	Attack_Slope	Chromagram	Key	Spectral_irregularity	Spectral_spread	FAC1_1	FAC2_1	FAC3_1	FAC4_1	FAC5_1	FAC6_1	FAC7_1	FAC8_1	FAC9_1
GH	GH	1	0.818182	0.675	76.7557	76.884	0	0.371616	6.25	2.4734	659.411	26.9373	0.208153	3.31473	0.50104	62.5915	-0.0495611	60999.1	0.888661	6	0.926534	3.29501	-0.352091	-1.40152	-2.10227	-0.112853	0.501875	-0.267198	-0.345836	-0.282929	1.66009
GH	GH	2	0.681818	0.575	75.4147	76.2492	0	0.273043	1.5	3.52617	628.926	28.1111	0.181759	3.51755	0.511229	54.1658	-0.0325056	52136.3	0.478888	8	1.69701	4.06138	-0.300119	-0.784695	-1.79975	-0.60801	-0.839524	2.15142	0.620768	-0.395537	0.281738
GH	GH	3	0.636364	0.6	72.971	73.6801	4	0.241644	4.5	2.99873	633.663	27.8889	0.171618	3.94585	0.531789	54.4299	-0.022325	30015.5	0.23708	8	1.25286	3.0815	-0.288436	0.0742902	-2.17295	-1.33323	1.04454	0.61204	0.582017	2.23508	-0.197977
GH	GH	4	0.818182	0.6	70.498	71.29	4	0.269814	3.25	2.45435	648.957	28.2074	0.171422	4.2561	0.52293	56.01	-0.0195639	57166.6	0.154041	8	0.959233	3.8184	-0.0167542	0.296167	-2.59265	-1.18275	-0.309322	-0.256435	0.637739	2.1613	1.36453
GH	GH	5	0.590909	0.55	61.782	62.6851	3	0.207325	2	3.04725	657.129	26.5359	0.170726	3.98336	0.501179	55.3624	-0.0221194	82164.5	0.386941	1	0.822323	3.16686	0.014207	-0.144	-2.78322	-0.832406	1.0646	-0.651353	-2.17418	1.53161	-0.327701
GH	GH	6	0.727273	0.65	73.2031	74.5688	1	0.344234	4.25	4.71503	628.813	28.1162	0.165948	3.6343	0.498129	56.2724	-0.0115472	56248.1	0.682735	1	1.18484	3.13377	-0.39556	-0.962401	-1.89543	-0.747248	0.997761	0.579214	-2.33456	0.295473	0.771138
GH	GH	7	0.636364	0.5	73.2842	74.531	0	0.401977	5.5	3.8448	645.176	26.0564	0.176476	4.44503	0.50059	60.3099	-0.0176639	35575.7	0.790591	1	0.586299	3.21897	-0.147487	-0.982174	-2.04165	-0.793665	1.0327	-1.2585	-2.29042	-0.405752	0.199823
GH	GH	8	0.818182	0.7	76.1067	76.7468	3	0.503482	4.75	3.90823	650.784	24.673	0.18091	3.88383	0.484064	58.9298	-0.0318222	70591.7	0.574468	5	0.694878	3.25372	-0.316087	-0.775798	-2.21266	-0.661341	0.690606	-0.992013	-0.643933	1.58468	1.47772
GH	GH	9	0.727273	0.575	75.8427	77.0676	3	0.394731	5.5	3.56545	715.493	32.4026	0.224083	4.29112	0.475749	59.9585	-0.0334444	36305.3	0.395495	5	0.982637	3.1625	0.297099	-0.466918	-2.23929	-1.18479	0.883176	-0.120116	-0.672979	1.56049	0.486761
GH	GH	10	0.681818	0.65	70.777	71.791	0	0.43977	6.75	3.5637	676.24	31.1633	0.199677	3.90867	0.482696	59.8443	-0.0518861	55563.4	0.362733	5	1.03641	3.45063	0.195483	-0.360079	-2.43014	-0.859447	0.434764	0.0214779	-0.602255	-0.478669	0.109103
GH	GH	11	0.772727	0.675	73.8467	75.3524	0	0.314198	3.75	3.58525	703.568	27.2951	0.221449	4.51245	0.492653	59.7257	-0.082425	53408	0.414519	10	0.840697	3.15427	0.135812	-0.482185	-2.62788	-0.794599	0.635206	-0.730005	1.41261	-0.416177	0.869837
GH	GH	12	0.636364	0.525	73.985	75.1576	1	0.336534	3.75	2.80115	715.566	31.9094	0.225079	4.51278	0.482649	61.9991	-0.075525	41202.5	0.731887	6	1.354	3.54811	0.324538	-1.35213	-2.25434	-0.645599	0.172834	1.14208	-0.247374	0.290376	-0.0263348
GH	GH	13	0.818182	0.675	76.4166	76.4166	0	0.375378	6.25	3.2923	681.295	29.1589	0.214376	4.12889	0.493525	62.1805	-0.0747889	66978.6	0.941989	6	0.617533	3.68917	-0.0851813	-1.52215	-2.32132	0.0105209	-0.0448448	-1.17708	-0.268744	-0.346012	1.73492
GH	GH	14	0.727273	0.6	74.673	76.7279	0	0.288202	5.25	3.84462	699.876	31.4835	0.213028	4.09111	0.496772	62.8448	-0.0698917	49384.5	0.864298	6	0.489284	3.52387	0.00951972	-1.24809	-2.25726	-0.161573	0.429593	-1.60124	-0.267115	-0.377445	0.897745
GH	GH	15	0.818182	0.7	75.447	75.8862	0	0.26383	2.5	3.13734	670.352	24.0042	0.198973	3.74795	0.512648	57.9135	-0.0706194	39027.9	0.663828	8	0.617038	3.11587	-0.393074	-0.742013	-2.39545	-0.575288	0.809259	-1.38899	0.5167	-0.314249	1.60891
GH	GH	16	0.818182	0.675	70.8415	72.1168	3	0.439573	3.25	2.77845	678.082	25.1188	0.204564	3.9197	0.477479	54.2056	-0.06645	27857.9	0.299266	8	0.668	3.17775	-0.120258	-0.15709	-2.73445	-1.29345	0.716906	-1.23768	0.614533	1.59146	1.34702
GH	GH	17	0.5	0.45	74.2445	75.0958	1	0.337466	3	4.28949	700.604	25.9894	0.211845	4.44781	0.440136	55.8509	-0.0695444	52218.8	0.801706	10	1.2747	3.45644	-0.0179109	-1.89639	-2.086	-0.389997	0.254673	0.892145	1.56761	0.279978	-1.29429
GH	GH	18	0.590909	0.55	61.1749	61.6855	1	0.303679	3	3.31131	654.949	31.5963	0.190555	4.6814	0.379232	56.4435	-0.0661944	58734	0.810517	10	0.97549	3.2341	0.186434	-2.12061	-2.97747	-0.590319	0.749602	-0.0124524	1.67841	0.17541	-0.872408
GH	GH	19	0.545455	0.425	71.2919	74.6509	1	0.501577	2.75	3.51611	645.63	22.1414	0.171475	4.11073	0.39079	53.1394	-0.0672306	28076.3	0.847514	1	0.720936	3.61862	-0.267247	-1.91684	-1.94864	-0.891661	0.405856	-0.639729	-2.06573	0.212094	-0.737073
GH	GH	20	0.681818	0.575	75.0873	75.115	0	0.458408	3.75	3.61528	703.951	29.1214	0.211326	5.71846	0.398209	61.7293	-0.0682194	28490.2	0.907563	1	0.7685	3.20468	0.486715	-2.00636	-2.36789	-1.15914	0.895933	-0.538319	-2.19187	-0.465929	0.214478
GH	GH	21	0.590909	0.525	77.2093	77.7492	0	0.454354	3	2.65781	710.959	26.4844	0.21549	5.15013	0.40325	60.7205	-0.0619361	36103.2	0.840636	10	0.779839	3.5427	0.251206	-2.03795	-2.17198	-0.64895	0.16172	-0.578551	1.58969	-0.464146	-0.674286
GH	GH	22	0.818182	0.65	76.4806	76.4917	0	0.4264	2.75	4.12018	691.76	26.1587	0.213085	4.85436	0.380302	60.0976	-0.0619556	36517.4	0.833581	10	0.763642	3.05727	0.0719864	-2.10214	-2.4424	-0.875088	0.751469	-0.706813	1.50913	-0.419213	1.03452
GH	GH	23	0.727273	0.625	72.2911	74.1935	0	0.378207	5	3.00663	667.46	29.7834	0.20225	4.92722	0.361002	58.4778	-0.0589333	36173.1	0.913568	10	0.728426	3.79104	0.154783	-2.43207	-2.35665	-0.655632	-0.250273	-0.651084	1.63811	-0.49726	0.320183
GH	GH	24	0.545455	0.525	71.5251	74.6561	2	0.145768	2	2.00619	660.639	25.5745	0.184866	4.49585	0.375698	57.3772	-0.0571306	76927.8	0.892942	10	0.995646	3.20679	-0.166864	-2.47224	-2.11631	-0.286125	0.779293	0.12966	1.66634	0.857009	-1.20957
GH	GH	25	0.727273	0.575	83.218	84.2528	4	0.274177	1	3.34843	625.599	21.8726	0.17539	3.25973	0.431588	53.2468	-0.0554889	56101.5	0.792073	6	0.559694	3.60214	-0.805439	-1.66781	-1.54267	-0.357802	0.294148	-1.24016	-0.124608	2.26304	0.773962
GH	GH	26	0.5	0.35	96.2672	101.993	6	0.503828	12.75	4.21579	702.552	32.21	0.205484	4.5611	0.493653	65.5029	-0.0547778	46120.3	0.712483	6	0.703429	3.25204	-0.205645	-1.3119	-0.590376	-0.44478	1.31535	-0.739602	-0.279147	3.50065	-1.29095
GH	GH	27	0.5	0.425	100.068	97.0084	1	0.566144	17.75	4.82354	764.34	28.5632	0.249802	4.92789	0.514371	70.2251	-0.0515694	71206.1	0.900956	6	0.830931	3.28019	0.215859	-1.56533	-0.980737	0.0884352	0.814171	-0.44782	-0.323588	0.27794	-1.06218
GH	GH	28	0.681818	0.45	96.7459	96.7459	0	0.548632	15.25	5.1077	738.505	34.3177	0.212763	5.57464	0.534041	71.1515	-0.0302944	45475.8	0.896378	6	0.842359	2.83163	0.17361	-1.36202	-1.09264	-0.450235	1.59725	-0.473366	-0.446019	-0.413645	0.225095
GH	GH	29	0.5	0.425	98.0672	98.866	1	0.456803	8.25	6.64285	699.342	30.3599	0.201649	4.4569	0.567616	64.5156	0.0068	85775.2	0.580685	8	1.29683	3.62348	-0.177444	-0.750455	-0.474999	0.02714	0.218447	0.932857	0.50805	0.211949	-1.2462
GH	GH	30	0.681818	0.425	99.5523	99.5523	0	0.499392	16.5	1.9767	711.12	29.8375	0.208554	5.24933	0.605879	64.4274	0.0238056	36612.1	0.269956	8	0.929623	3.71393	0.0876569	0.413951	-0.79187	-0.920454	-0.0503156	-0.362518	0.418472	-0.482037	0.29013
GH	GH	31	0.545455	0.525	102.024	102.024	0	0.344644	11.25	3.4963	673.571	29.1576	0.196104	4.40519	0.595278	62.1745	0.043975	43006.1	0.304436	8	0.70751	4.0309	-0.243055	0.298506	-0.287926	-0.505607	-0.313162	-0.972685	0.512382	-0.518952	-0.805465
GH	GH	32	0.590909	0.625	89.2863	89.2923	1	0.238745	1.5	4.44932	704.402	27.4824	0.207104	4.45644	0.52873	61.0043	0.0550556	56809.4	0.223872	8	0.72372	3.08389	0.00958335	0.178034	-1.2218	-0.899467	1.01165	-1.03914	0.571824	0.163866	-0.765019
GH	GH	33	0.681818	0.6	99.455	101.127	0	0.481005	10	4.44797	737.999	34.9677	0.211577	5.38744	0.455217	63.1655	0.0635667	58983	0.230506	5	0.828458	3.21917	0.409833	-0.388094	-0.588146	-1.19486	0.882613	-0.512193	-0.635412	-0.644183	-0.51226
GH	GH	34	0.772727	0.6	102.289	100.833	0	0.610442	10.75	5.73977	721.414	30.5186	0.202759	5.54552	0.423268	65.6846	0.0746889	30861.5	0.211036	5	1.17492	3.02856	0.426612	-0.59962	-0.655948	-1.86103	0.938999	0.618806	-0.676414	-0.619161	0.105073
GH	GH	35	0.727273	0.475	96.0575	94.1972	0	0.33484	9.5	3.38782	700.626	33.1786	0.19396	4.69158	0.438557	64.0712	0.0743417	64062.3	0.202174	5	0.715202	3.10151	0.253023	-0.310556	-0.950374	-1.19721	1.07369	-0.881706	-0.612562	-0.645995	-0.179361
GH	GH	36	0.772727	0.625	92.4561	96.8397	1	0.250976	4.25	4.32673	670.75	27.6679	0.185691	3.90927	0.481876	59.5962	0.0861417	52011.1	0.47614	6	0.751425	3.11804	-0.430784	-0.662935	-0.587487	-0.833983	0.92661	-0.781576	-0.302637	0.197768	0.664004
GH	GH	37	0.727273	0.575	100.231	100.231	0	0.549358	14.25	4.79888	699.373	34.2771	0.204567	4.24984	0.502356	65.004	0.0880139	59847	0.944251	6	0.841539	3.08266	-0.315509	-1.63748	-0.267568	-0.10681	1.08114	-0.393116	-0.40217	-0.39106	0.475289
GH	GH	38	0.636364	0.625	102.103	102.103	0	0.541961	5.75	4.87387	716.989	31.7346	0.235503	4.40142	0.526861	65.5492	0.0929556	73920.2	0.968786	6	0.666624	3.88423	-0.12932	-1.54844	-0.116709	0.330343	-0.27602	-0.876097	-0.33759	-0.391442	0.075565
GH	GH	39	0.772727	0.6	98.2474	98.5512	0	0.597247	20.5	4.72936	728.016	34.151	0.242249	5.02729	0.528095	69.7491	0.101133	71350.1	0.881317	6	0.846658	3.08319	0.148379	-1.33489	-0.602322	-0.182503	0.844454	-0.43881	-0.451557	-0.378282	0.940081
GH	GH	40	0.909091	0.6	99.571	99.932	0	0.602202	17.75	5.84792	744.132	33.418	0.238979	5.41188	0.526995	71.1181	0.103344	64978.1	0.961865	6	0.824068	3.69758	0.273216	-1.50405	-0.660507	-0.229256	-0.312121	-0.407173	-0.465523	-0.377574	2.23466
GH	GH	41	0.636364	0.475	100.729	101.863	0	0.664743	19	4.2238	770.202	29.2643	0.249854	5.39124	0.521948	71.9609	0.110631	94616.8	0.921502	6	0.922468	2.99444	0.269306	-1.55633	-0.365473	0.0414387	0.913947	-0.174848	-0.401677	-0.381684	-0.164751
GH	GH	42	0.727273	0.6	101.838	102.913	0	0.50845	22.25	3.15663	737.74	34.3316	0.215202	5.41414	0.527489	72.6448	0.114961	88874.6	0.824877	6	0.953212	2.98788	0.185045	-1.31234	-0.307722	-0.182235	1.08494	-0.0668379	-0.43486	-0.457222	0.368586
GH	GH	43	0.727273	0.65	99.1717	99.676	0	0.509976	10.75	4.21066	816.718	34.1749	0.260875	5.84287	0.544534	72.6317	0.113328	69526.2	0.876259	8	0.450957	3.11315	0.5498	-1.09861	-0.775792	-0.126191	0.787485	-1.72783	0.378465	-0.3947	0.641969
GH	GH	44	0.636364	0.65	102.31	102.809	0	0.662944	15	3.67834	735.118	31.7585	0.220237	5.32837	0.573875	67.8009	0.112542	67492.3	0.202577	8	1.05729	3.34241	0.309856	0.303491	-0.367411	-0.849042	0.453632	0.0600219	0.441775	-0.537769	-0.484538
GH	GH	45	0.727273	0.55	100.29	99.883	0	0.583838	13	2.22107	731.68	29.5779	0.224749	5.36506	0.593826	67.4731	0.112075	36668.7	0.219477	8	1.02887	3.5782	0.321726	0.489941	-0.63372	-1.1628	-0.0682094	-0.0417039	0.38422	-0.474588	0.518733
GH	GH	46	0.772727	0.7	96.7211	96.6964	0	0.268122	7	3.69102	737.168	31.559	0.225231	5.30926	0.597396	66.1368	0.110647	33838.5	0.217087	8	1.13445	3.40548	0.340849	0.5307	-0.847135	-1.24223	0.165394	0.238486	0.351564	-0.446265	0.866196
GH	GH	47	0.545455	0.425	94.3753	95.508	0	0.315106	12.5	4.40364	714.106	29.8619	0.217202	4.44764	0.531688	63.2682	0.113	52084.3	0.223721	5	0.998611	3.23107	0.164756	0.158777	-0.537812	-0.991968	0.779156	-0.082888	-0.710065	-0.513091	-1.19365
GH	GH	48	0.727273	0.65	99.2461	98.3808	0	0.510197	11.75	5.42013	778.105	34.0933	0.23753	6.41471	0.475322	67.3025	0.113775	47797.6	0.172527	5	1.10752	3.2291	0.943706	-0.156343	-0.846528	-1.67765	0.516599	0.338534	-0.698185	-0.615409	-0.0824481
GH	GH	49	0.636364	0.65	103.315	101.629	0	0.413218	10.75	3.59854	777.634	32.3444	0.248415	5.6851	0.424716	69.5551	0.118581	59561.4	0.180792	5	0.26816	3.40408	0.86966	-0.246086	-0.635051	-1.23924	0.545445	-2.20372	-0.567512	-0.701455	-0.900592
GH	GH	50	0.818182	0.8	94.8404	92.7429	0	0.235249	12.25	4.45719	725.598	35.0574	0.19547	4.33088	0.449603	64.9853	0.127561	66831.4	0.248193	5	0.970641	2.86003	0.254544	-0.325951	-0.912597	-1.19269	1.27519	-0.120176	-0.715296	-0.572958	0.54067
GH	GH	51	0.681818	0.5	98.1345	98.9603	0	0.473394	13	2.82055	717.246	33.6849	0.21489	2.81579	0.473124	66.0698	0.134222	70940.8	0.718609	6	1.16768	3.60388	-0.225147	-1.34666	-0.0419661	-0.012797	0.102481	0.687731	-0.349548	-0.41241	-0.0543323
GH	GH	52	0.727273	0.5	101.683	103.578	0	0.648175	21.25	4.88377	808.127	33.3395	0.265539	2.94493	0.501423	74.0924	0.141556	61214	0.843934	6	1.69711	3.72358	0.216153	-1.56176	0.0984038	0.0217549	-0.467745	2.37322	-0.532259	-0.276406	0.547985
GH	GH	53	0.772727	0.65	97.552	96.1832	0	0.336016	21.5	3.76623	808.661	34.693	0.246058	3.48239	0.503315	75.4373	0.142603	59010.6	0.893346	6	1.57362	3.47402	0.352839	-1.55111	-0.463141	-0.155147	-0.0287415	1.95822	-0.532456	-0.291995	0.914373
GH	GH	54	0.636364	0.525	77.8533	77.7435	6	0.322405	13	4.00182	782.367	32.6492	0.231376	2.77215	0.554312	71.6395	0.138683	54209.4	0.90273	6	1.1171	3.84765	0.207353	-0.990445	-1.46296	0.00954798	-0.3148	0.535047	-0.445107	3.75787	0.466857
GH	GH	55	0.818182	0.65	98.2949	98.2949	2	0.347891	21	3.89878	759.737	45.1877	0.215465	2.18451	0.58835	69.1017	0.135147	210777	0.682948	6	0.880594	3.23412	-0.320763	-0.571677	-0.29808	1.7749	0.865314	-0.46775	-0.494475	0.91963	1.18429
GH	GH	56	0.636364	0.425	101.216	101.426	1	0.585611	23.75	4.91401	815.483	42.908	0.224152	2.83472	0.608986	76.871	0.130983	172245	0.768516	6	0.777706	3.5423	0.0748618	-0.558712	-0.131244	1.5897	0.505692	-0.691711	-0.510125	0.244363	-0.0849627
GH	GH	57	0.636364	0.45	99.9924	100.469	2	0.433623	21.5	5.59157	799.386	42.0671	0.231759	3.12807	0.590548	77.1429	0.141031	214078	0.796441	6	0.85901	3.39052	0.113778	-0.860844	-0.194776	1.86399	0.637765	-0.421245	-0.452556	0.886763	-0.190019
GH	GH	58	0.727273	0.575	96.8521	96.0331	0	0.389255	22	3.28221	764.04	41.2756	0.219675	2.483	0.624294	76.7496	0.155742	238271	0.584316	8	0.87545	2.78995	-0.138092	-0.154035	-0.497855	1.9659	1.44851	-0.632862	0.303779	-0.425713	0.352796
GH	GH	59	0.681818	0.65	100.167	101.512	1	0.6547	24	4.19209	784.078	45.5649	0.22302	2.83657	0.666017	78.2646	0.163831	183318	0.0565464	8	1.84857	3.60051	0.375106	0.982074	-0.104457	0.8102	0.0299851	2.45694	0.234978	0.159036	-0.189216
GH	GH	60	0.909091	0.7	102.891	102.586	4	0.387882	23.75	4.36978	835.108	43.973	0.25692	2.31967	0.697799	78.5296	0.174103	208153	0.0534218	8	1.64347	3.12933	0.266217	1.30689	-0.380996	1.029	0.527176	1.66084	0.0668825	2.29697	1.90663
GH	GH	61	0.818182	0.675	93.8065	93.8065	6	0.333805	23.5	4.23134	813.923	45.2908	0.23822	3.04189	0.687413	78.9702	0.189678	247481	0.0595032	1	0.908461	3.12622	0.540208	1.55528	-0.877849	1.13019	1.01452	-0.533035	-2.66201	3.49126	1.34352
GH	GH	62	0.681818	0.5	94.951	99.0529	0	0.360948	23.5	4.75773	823.74	49.1597	0.237425	2.09228	0.644705	80.9549	0.184133	321840	0.311494	1	1.37283	3.23142	0.421864	0.459734	-0.127793	2.52916	0.810735	0.986867	-2.5836	-0.533104	-0.147423
GH	GH	63	0.772727	0.7	102.235	102.235	0	0.626139	25	3.68624	803.551	51.4161	0.220964	2.49726	0.602682	80.6888	0.202439	477060	0.434979	1	1.59231	3.30652	0.346082	-0.469763	0.097722	4.01092	0.458137	1.74672	-2.42152	-0.661255	0.207122
GH	GH	64	0.909091	0.7	101.865	102.296	0	0.593843	25	4.99854	786.141	49.2828	0.221836	2.21124	0.571782	79.4927	0.209397	207970	0.420875	1	1.37667	3.22342	0.282354	-0.0678792	0.0545126	1.11839	0.755936	1.16856	-2.66557	-0.497694	1.54941
GH	GH	65	0.681818	0.675	102.336	102.107	4	0.608346	24.5	2.79567	768.957	52.95	0.213236	2.35322	0.57817	78.6913	0.212797	305975	0.354952	5	1.70153	3.28406	0.246505	-0.338028	0.232473	2.16769	0.775447	2.21371	-0.841934	2.05051	-0.580901
GH	GH	66	0.681818	0.625	100.767	101.054	0	0.424256	17.75	2.46289	834.577	45.8171	0.259188	2.38616	0.578436	78.3473	0.217183	377432	0.210092	5	1.59047	2.92192	0.482234	-0.00466877	-0.0308156	2.79379	0.890947	1.6143	-0.79602	-0.581383	-0.659971
GH	GH	67	0.772727	0.65	97.0974	96.4145	0	0.333563	16	2.59692	801.111	39.2109	0.238392	2.30234	0.574863	74.2254	0.222106	127273	0.254474	5	0.934459	3.67501	0.322907	0.54957	-0.316069	0.338638	-0.09896	-0.28708	-0.910396	-0.45328	0.736612
GH	GH	68	0.772727	0.6	94.598	94.4123	0	0.219692	5.25	3.59397	700.24	30.0488	0.178881	1.67326	0.591446	60.4432	0.227778	101580	0.261838	5	1.02796	2.89322	-0.753724	0.626246	-0.10776	-0.0657882	1.1614	-0.158239	-0.912292	-0.347584	0.813283
GH	GH	69	0.636364	0.575	85.1886	83.2835	1	0.22243	13.25	3.72785	645.411	30.5586	0.143503	1.29738	0.627674	59.3366	0.222156	258514	0.378823	10	1.54205	3.14783	-1.05191	0.0872116	-0.509199	1.88134	0.567195	1.39296	1.33644	0.269443	-0.347779
GH	GH	70	0.772727	0.65	104.544	101.814	0	0.547312	16	5.30162	717.544	41.0797	0.209208	1.28224	0.65766	60.9941	0.21485	296429	0.558642	6	1.68415	3.2592	-0.875858	-0.250957	0.521355	2.69096	0.371225	1.86994	-0.510463	-0.331822	0.833014
GH	GH	71	0.772727	0.65	106.15	105.544	1	0.46677	23.5	5.15699	767.359	49.845	0.230358	2.13292	0.651445	77.5646	0.205031	215660	0.7704	6	1.47824	3.21782	-0.177694	-0.568313	0.461395	2.02499	0.784941	1.43218	-0.681393	0.31008	0.831993
GH	GH	72	0.818182	0.7	103.321	101.625	0	0.488837	21.75	4.99599	771.668	43.254	0.235596	2.06177	0.646425	77.2521	0.210658	231795	0.782768	6	1.00368	3.16932	-0.235514	-0.431761	0.0859802	2.20734	0.726905	-0.127991	-0.634996	-0.334231	1.36673
GH	GH	73	0.590909	0.575	100.076	99.8943	1	0.479989	22.25	4.56768	771.904	52.0298	0.225445	2.34451	0.664776	74.4786	0.233686	224830	0.169561	8	1.14171	3.12932	0.151028	0.938723	0.128687	1.62065	1.1473	0.175962	0.304575	0.12216	-1.06725
GH	GH	74	0.727273	0.6	98.1163	98.5346	0	0.340173	25	4.95543	788.962	39.4407	0.229062	2.35449	0.66852	77.3969	0.240189	134432	0.0457857	8	0.698797	3.28988	0.184291	1.61952	-0.26859	0.45228	0.63204	-1.25395	0.218431	-0.459164	0.410216
GH	GH	75	0.681818	0.65	99.6404	98.964	4	0.346276	22	6.01479	767.002	46.6952	0.217244	2.40296	0.658095	75.2107	0.238539	282474	0.575961	6	1.80941	3.01657	-0.104007	-0.292927	0.170482	2.21552	0.959866	2.414	-0.568656	2.25983	-0.0145278
GH	GH	76	0.5	0.475	83.8151	83.5834	1	0.223284	17.75	4.52941	740.526	40.2294	0.195147	2.15996	0.624403	74.044	0.234	209659	0.86773	10	1.21056	3.17082	-0.23641	-0.797103	-0.565124	2.04614	0.844172	0.567967	1.22613	0.311864	-1.24954
GH	GH	77	0.818182	0.675	98.2037	94.8319	0	0.403061	15.5	3.58787	655.336	33.6866	0.154951	1.58193	0.594055	65.0673	0.237878	142991	0.592999	10	1.80745	2.86442	-1.00671	-0.538743	0.114061	0.695288	0.956895	2.36963	1.09352	-0.301814	1.00561
GH	GH	78	0.818182	0.7	100.507	99.3486	0	0.587162	22.5	3.58366	652.913	36.6738	0.151774	2.10379	0.570402	67.6532	0.226964	163551	0.766073	10	1.63551	3.09425	-0.927121	-1.13067	0.335603	1.07396	0.717751	1.96707	1.14536	-0.370665	0.9363
GH	GH	79	0.727273	0.55	100.54	100.54	0	0.548367	20.5	4.52432	635.145	32.0869	0.138989	1.76653	0.559144	67.0761	0.205931	189748	0.707889	10	1.01911	2.99362	-1.17461	-0.941396	0.351151	1.45267	1.12476	0.00506336	1.25535	-0.437973	0.190269
GH	GH	80	0.681818	0.6	99.3001	99.4251	0	0.595318	12	4.76443	632.064	28.8671	0.1456	1.82301	0.551641	66.087	0.185231	146545	0.660635	10	1.3207	3.19726	-1.10308	-0.935466	0.299757	0.904448	0.696508	0.986342	1.25637	-0.402322	-0.0959444
GH	GH	81	0.818182	0.725	103.271	102.427	0	0.531447	19.5	4.81476	640.61	30.7234	0.14224	2.07938	0.536534	63.5246	0.175869	85275.4	0.629253	10	0.90628	3.21511	-1.12504	-0.735594	0.267703	0.208454	0.78375	-0.307546	1.20827	-0.408307	1.01079
GH	GH	82	0.681818	0.65	98.1126	97.174	0	0.342368	15	3.22251	640.565	26.2154	0.140521	1.78914	0.515639	62.1323	0.168839	86571	0.606501	10	0.661353	3.30874	-1.13651	-0.711004	0.0328001	0.28978	0.720712	-1.06363	1.33038	-0.426742	-0.0308849
GH	GH	83	0.772727	0.7	87.3714	67.9585	1	0.336102	8.25	4.84172	593.473	23.8921	0.122011	1.59348	0.486609	56.3218	0.1491	49216.1	0.651569	10	0.575267	3.79336	-0.970881	-0.69616	-1.76335	-0.261608	-0.22156	-1.32028	1.46675	0.291595	1.07879
GH	GH	84	0.590909	0.425	97.9746	99.5785	3	0.21986	3.75	2.80476	587.587	18.3355	0.134837	1.78163	0.480813	53.3042	0.132903	48782.2	0.916035	6	1.06242	4.12033	-1.53506	-1.78269	0.504592	0.0439666	-0.595942	0.507762	-0.217352	1.66344	-0.23559
GH	GH	85	0.772727	0.625	105.223	104.765	1	0.528412	2.5	2.28311	568.011	17.4265	0.133861	2.18405	0.501464	51.108	0.126767	71064.2	0.958281	6	0.762543	4.10257	-1.7433	-1.72116	0.610852	0.311127	-0.710831	-0.522416	-0.262444	0.337248	1.30403
GH	GH	86	0.818182	0.75	111.162	107.165	1	0.434623	5.75	2.90419	571.404	19.6732	0.149347	2.29249	0.528452	54.2302	0.120325	122543	0.990368	6	0.726038	3.61699	-1.74741	-1.70063	0.608122	0.874368	0.0371012	-0.744682	-0.332487	0.350149	1.61377
GH	GH	87	0.772727	0.6	108.372	108.385	0	0.462889	6	3.42086	632.711	20.4803	0.17023	2.43893	0.548738	56.8842	0.113706	65953.2	0.927236	6	0.549255	3.36867	-1.47848	-1.235	0.539597	0.340811	0.530048	-1.37903	-0.431991	-0.27177	1.31021
GH	GH	88	0.772727	0.65	110.846	108.994	2	0.418011	8	2.76455	655.46	27.5349	0.188211	3.83335	0.54315	59.4539	0.107744	57758.7	0.313531	8	1.50029	3.6577	-0.594906	-0.333828	0.315906	-0.795964	-0.18092	1.57711	0.42356	0.883878	0.697465
GH	GH	89	0.727273	0.5	107.952	107.793	2	0.409783	6	3.28002	727.615	24.4697	0.23162	3.72825	0.519836	59.7751	0.106914	49908.2	0.468093	3	1.23984	3.77414	-0.287448	-0.573091	0.226792	-0.746092	-0.375211	0.842137	-1.62965	0.961751	0.680169
GH	GH	90	0.727273	0.6	106.227	105.574	0	0.413414	12.75	1.92839	769.91	30.909	0.256221	2.6088	0.506517	68.2428	0.099075	120009	0.638005	3	1.46787	3.32917	-0.129634	-1.09179	0.130327	0.391365	0.309121	1.51387	-1.70125	-0.332717	0.45063
GH	GH	91	0.681818	0.425	108.853	108.274	1	0.444886	13.75	3.67388	743.942	40.1531	0.211438	2.05637	0.508767	72.313	0.0952472	347681	0.511036	5	1.09299	2.99966	-0.374384	-1.11226	0.267974	2.86178	1.19933	0.247086	-0.67499	0.0565462	-0.587057
GH	GH	92	0.818182	0.55	103.078	103.078	0	0.421134	16.5	3.51987	704.278	36.5916	0.179652	2.37595	0.51753	72.7136	0.0983167	162051	0.479412	1	1.12226	3.07846	-0.337504	-0.54616	-0.0570275	0.550645	1.17671	0.42783	-2.51411	-0.512632	0.888129
GH	GH	93	0.818182	0.575	108.062	107.162	0	0.332161	20.5	3.34066	659.294	46.4519	0.152132	1.9371	0.509974	68.7728	0.103122	235286	0.416627	5	1.2742	2.89744	-0.692735	-0.766613	0.365468	1.47339	1.63259	0.842459	-0.791805	-0.630642	0.31835
GH	GH	94	0.727273	0.65	105.603	100.989	0	0.243407	19.25	3.50539	641.912	28.2821	0.144085	1.91381	0.529273	69.1638	0.109622	138956	0.555097	10	1.2148	3.0066	-1.01107	-0.827869	0.00344198	0.658418	1.09832	0.631599	1.2487	-0.447334	0.130592
GH	GH	95	0.727273	0.55	107.312	106.361	2	0.355572	12.75	3.70088	584.053	27.3063	0.135761	1.69355	0.547403	61.6882	0.107444	161857	0.320933	10	1.34522	3.10681	-1.39904	-0.393145	0.426312	0.672945	0.95661	0.988121	1.2942	0.843663	0.0565565
GH	GH	96	0.636364	0.5	109.019	106.18	0	0.309763	5.75	4.16821	656.547	29.2595	0.179196	1.91412	0.567738	61.4528	0.0806083	184808	0.310011	10	1.32183	3.35925	-1.00721	-0.255291	0.311002	1.17205	0.47049	0.834588	1.3174	-0.471351	-0.572009
GH	GH	97	0.636364	0.675	109.859	109.206	0	0.38905	9.25	2.28617	594.505	27.137	0.129789	1.79984	0.572939	59.8242	0.073975	258847	0.325257	10	0.88415	2.99204	-1.55797	-0.292982	0.51208	1.9538	1.30024	-0.587912	1.40526	-0.569156	-0.721164
GH	GH	98	0.590909	0.5	112.966	111.752	1	0.409652	13.75	4.09226	752.205	46.227	0.224614	1.85772	0.556364	62.9161	0.0678222	222730	0.663396	6	0.844574	3.49458	-0.608696	-0.953959	0.669157	2.27767	0.787487	-0.510316	-0.355323	0.172557	-0.877456
GH	GH	99	0.772727	0.6	115.299	113.692	0	0.435554	10.5	3.63683	725.434	34.483	0.205175	2.03574	0.539639	69.3783	0.0691861	144366	0.689	6	0.623817	3.10776	-0.78736	-0.876048	0.487671	1.14074	1.19072	-1.19596	-0.489553	-0.418472	0.731809
GH	GH	100	0.818182	0.65	112.79	111.118	0	0.3395	13.75	4.01434	735.034	33.5868	0.204059	2.24613	0.568016	70.2921	0.0544639	316036	0.549988	6	0.796159	2.96503	-0.726393	-0.71191	0.130053	2.67402	1.12726	-0.824683	-0.385776	-0.504463	0.94105
GH	GH	101	0.681818	0.475	111.462	110.266	0	0.26931	8.75	3.61152	680.756	25.7849	0.196132	2.3404	0.630795	67.2872	0.0325528	82147.7	0.257386	8	1.52113	3.66181	-0.764676	0.370473	0.274789	0.0472744	-0.0454255	1.47831	0.27094	-0.362774	0.295915
GH	GH	102	0.818182	0.6	106.001	102.781	0	0.301456	11	1.97098	633.867	23.9751	0.1748	2.43532	0.61315	59.854	0.0222667	52096.4	0.140802	3	1.04406	3.40253	-0.921811	0.869185	-0.275393	-0.705476	0.524819	-0.0732944	-1.75856	-0.378443	1.51256
GH	GH	103	0.909091	0.525	106.35	102.491	0	0.266065	1.5	3.46872	603.494	16.7436	0.157403	2.72808	0.53943	51.28	0.0186389	29206.2	0.965689	6	0.709871	3.37495	-1.65498	-1.3973	-0.153654	-0.195667	0.377914	-0.921081	-0.443802	-0.203251	2.61163
GH	GH	104	0.727273	0.575	91.399	90.8093	3	0.164448	2.25	2.91415	577.083	23.8018	0.138552	2.82112	0.4645	50.8789	0.0176333	53877.3	0.723303	10	0.798213	3.49752	-1.29459	-1.47875	-0.76213	-0.266185	0.437113	-0.556968	1.47305	1.58366	0.510074
GH	GH	105	0.772727	0.55	110.476	107.784	0	0.238187	5.25	3.80966	548.113	28.6224	0.121175	3.13383	0.454824	52.5747	0.00921389	45754.1	0.827433	10	1.07817	3.68607	-1.49522	-2.01516	0.374217	-0.169785	0.229993	0.439173	1.41116	-0.480646	0.571768
GH	GH	106	0.727273	0.5	106.97	106.793	0	0.331578	7.75	3.74754	519.136	26.1925	0.109565	3.00744	0.445059	56.9826	-0.00540833	38703.9	0.874296	10	0.941888	3.84682	-1.52038	-2.13801	0.30949	-0.162125	0.0860255	0.0963596	1.44195	-0.51174	0.256792
GH	GH	107	0.681818	0.675	109.758	107.793	0	0.306929	3.25	4.19252	554.578	20.1769	0.126123	2.80093	0.490246	54.0697	-0.0179528	24918.2	0.63968	10	1.42482	4.37403	-1.44079	-1.46765	0.37432	-0.430255	-1.06826	1.53746	1.41356	-0.444331	0.161165
GH	GH	108	0.863636	0.5	113.436	111.111	0	0.407669	7.5	2.83289	570.831	23.8492	0.136718	2.77406	0.548622	47.4947	-0.0266361	115702	0.377599	10	1.5768	3.56059	-1.66306	-0.701995	0.319971	0.181399	0.010425	1.65823	1.31454	-0.422445	1.42303
GH	GH	109	0.818182	0.625	107.306	106.681	0	0.413994	6.5	3.05634	582.23	19.1637	0.151458	2.97832	0.580539	52.8765	-0.0314556	35097.8	0.557846	10	0.668687	3.58444	-1.567	-0.411352	-0.136583	-0.266649	0.212658	-1.17974	1.24401	-0.341953	1.61202
GH	GH	110	0.681818	0.6	102.182	99.5074	0	0.402657	7.25	3.30533	561.752	20.7533	0.143248	3.57789	0.551762	54.5791	-0.0388361	82453.4	0.360184	10	0.900134	3.73306	-1.16128	-0.327448	-0.536092	-0.177179	0.00165653	-0.422642	1.42708	-0.498572	0.170769
GH	GH	111	0.590909	0.375	110.131	107.256	0	0.285523	7.75	3.76488	634.734	24.4688	0.171662	2.9859	0.516692	56.2665	-0.0450583	93598.3	0.754971	6	1.24849	3.49752	-1.14382	-1.49267	0.185366	0.408341	0.492731	0.836988	-0.294851	-0.392603	-0.510367
GH	GH	112	0.818182	0.525	115.806	115.478	0	0.417767	12	3.92068	678.389	23.3465	0.184278	2.9298	0.509392	64.362	-0.0385361	69622.7	0.949205	6	1.16897	3.58588	-1.08345	-1.87665	0.400411	0.298094	0.154387	0.685553	-0.471313	-0.315357	1.48135
GH	GH	113	0.727273	0.425	115.637	114.66	0	0.353478	10.75	4.53329	693.543	23.21	0.19677	1.57129	0.514071	63.6015	-0.0416111	69711.8	0.962438	6	1.22301	3.43785	-1.3005	-1.82659	0.553532	0.652507	0.478014	0.808018	-0.503378	-0.238507	0.802488
GH	GH	114	0.590909	0.5	114.318	113.912	0	0.460291	2	3.4581	688.861	22.4272	0.201623	1.68143	0.54393	61.5716	-0.0445944	35590.8	0.661254	8	0.820271	3.26165	-1.26355	-0.837598	0.448923	0.203191	0.979829	-0.610741	0.356008	-0.291569	-0.37355
GH	GH	115	0.636364	0.5	118.125	118.078	0	0.470745	4.75	2.73028	661.036	24.7725	0.195885	1.38658	0.535219	57.8341	-0.04545	47295.2	0.302227	8	0.515908	3.44567	-1.34322	-0.059493	0.630839	0.0716747	0.831297	-1.62908	0.426607	-0.42053	-0.290672
GH	GH	116	0.727273	0.475	118.833	119.399	0	0.428941	11.75	4.51975	759.866	34.2451	0.251002	2.01143	0.534726	64.8298	-0.0441972	71143.4	0.742631	3	0.629917	3.70685	-0.668462	-0.977062	0.603825	0.683643	0.370883	-1.09022	-1.75791	-0.338607	0.766717
GH	GH	117	0.818182	0.7	117.17	115.181	0	0.399208	16	2.55782	789.484	37.0285	0.240541	2.31303	0.52068	71.8461	-0.0414167	368029	0.295614	5	0.569557	3.17449	-0.285839	-0.506983	-0.11772	3.05563	0.901715	-1.55054	-0.682538	-0.643644	0.634748
GH	GH	118	0.636364	0.5	113.183	112.038	0	0.423329	14.75	3.64098	744.267	41.0772	0.224825	2.50765	0.514672	75.311	-0.0371111	250557	0.334524	5	1.42004	3.38484	-0.0659771	-0.760464	0.0977833	1.77012	0.737982	1.30819	-0.747098	-0.624057	-0.910753
GH	GH	119	0.636364	0.425	114.227	114.264	0	0.4423	13.5	3.76487	733.873	39.3566	0.210078	1.88035	0.493545	73.228	-0.0270806	188894	0.309359	1	1.70941	3.20125	-0.252185	-0.736903	0.467465	0.946642	1.13402	2.29098	-2.47102	-0.569172	-0.899303
GH	GH	120	0.727273	0.55	116.59	116.007	0	0.362832	23	3.62555	768.504	42.496	0.208813	2.69363	0.492208	74.1655	-0.0148472	229715	0.424291	10	1.69084	3.21354	-0.201604	-1.2537	0.318562	1.59402	0.806731	2.15653	1.2702	-0.595666	-0.440826
GH	GH	121	0.681818	0.55	113.628	113.509	0	0.385585	22	3.66804	788.053	33.1794	0.241253	2.38703	0.524754	78.7257	-0.00418889	182120	0.221322	10	1.07087	3.16937	-0.0578822	-0.236692	-0.044167	1.05827	0.838725	0.0929819	1.22129	-0.539184	-0.460233
GH	GH	122	0.636364	0.475	103.777	105.154	0	0.312298	13	1.664	778.593	33.6948	0.252905	2.1969	0.551368	76.3209	0.0115083	201673	0.23335	10	1.06442	3.49481	0.0169052	-0.0636809	-0.406086	1.41567	0.24316	0.0348667	1.26958	-0.510458	-0.59923
GH	GH	123	0.5	0.525	110.6	106.359	1	0.258814	8.25	2.32326	649.153	23.9912	0.171203	1.41275	0.569828	65.3747	0.0211694	485574	0.250795	6	1.35861	3.28804	-1.14463	-0.598021	0.223639	4.2123	0.524776	0.890583	-0.045527	0.0123403	-1.83772
GH	GH	124	0.636364	0.45	119.582	119.804	0	0.404048	17	4.16137	810	50.9657	0.256309	2.15933	0.558887	66.4916	0.0257611	339567	0.643208	6	1.42248	3.3928	-0.324979	-1.33853	0.922877	3.44723	0.670583	1.23906	-0.367129	-0.534693	-0.820922
GH	GH	125	0.772727	0.6	118.487	118.257	0	0.501537	10.75	2.40629	824.648	35.3002	0.252522	2.42211	0.558757	76.5873	0.0385472	228719	0.634306	6	1.36475	3.36201	-0.192902	-1.025	0.500458	1.92004	0.34579	1.10918	-0.533204	-0.405148	0.695996
GH	GH	126	0.772727	0.625	117.321	116.917	0	0.457489	20.25	4.4942	801.94	37.055	0.251896	2.52807	0.594223	74.5777	0.05505	222789	0.64458	6	0.911242	3.13137	-0.332417	-0.657467	0.432051	1.98399	0.894314	-0.406437	-0.559344	-0.397455	0.816989
GH	GH	127	0.818182	0.475	116.713	116.713	0	0.395357	14.25	5.92525	711.423	29.8884	0.215527	1.82553	0.641822	72.1235	0.0614194	68895.8	0.252855	8	1.32361	3.76162	-0.693081	0.581816	0.577214	0.0862166	-0.200008	0.873561	0.136455	-0.339674	1.41138
GH	GH	128	0.772727	0.55	114.752	112.199	0	0.486879	9	4.3708	626.108	19.1066	0.170125	1.43668	0.62464	63.8048	0.0643806	56203.3	0.335588	3	1.06067	3.73129	-1.31736	0.478011	0.609653	-0.182983	-0.0158969	0.112371	-1.81548	-0.312469	1.36604
GH	GH	129	0.727273	0.5	108.349	106.719	0	0.229116	6	3.23332	587.125	19.5887	0.147651	1.66531	0.548287	55.4498	0.0640056	50219	0.869645	6	1.14558	3.60774	-1.72779	-1.3072	0.587365	0.198346	0.160413	0.532347	-0.434182	-0.252944	0.930891
GH	GH	130	0.727273	0.45	112.771	112.771	0	0.403768	4.25	4.01914	567.325	26.6685	0.134719	3.3389	0.490456	56.2981	0.0661083	54727.2	0.688615	10	0.898561	3.00444	-1.45389	-1.42058	0.682405	-0.273134	1.31708	-0.264772	1.32567	-0.474116	0.101584
GH	GH	131	0.636364	0.55	114.964	114.964	0	0.425001	3.75	4.07534	569.944	26.1211	0.138598	3.67769	0.479456	54.727	0.0689556	37094	0.73203	10	0.442853	3.46104	-1.39484	-1.46989	0.856103	-0.25847	0.77702	-1.59956	1.4242	-0.528954	-0.521501
GH	GH	132	0.681818	0.4	115.622	115.951	0	0.381078	1.25	3.99752	599.042	24.2183	0.14899	3.75451	0.516153	54.8668	0.0670472	34222.4	0.697493	10	0.959155	3.49728	-1.33078	-1.30864	0.87731	-0.388316	0.426504	-0.0409886	1.32141	-0.441483	0.00020401
GH	GH	133	0.818182	0.725	114.313	111.418	0	0.488965	8	4.19386	556.157	22.3285	0.126285	2.87723	0.551894	55.3817	0.0656722	48288.7	0.710558	10	0.851613	3.68335	-1.6773	-1.01488	0.597289	-0.0887404	0.0717261	-0.427308	1.25882	-0.391934	1.36487
GH	GH	134	0.727273	0.525	108.534	107.69	0	0.314342	5.25	4.13512	560.779	20.2302	0.12542	3.37921	0.593859	54.2575	0.0644528	27146.9	0.388699	10	0.760664	4.1472	-1.39042	0.0252942	0.30802	-0.581539	-0.64314	-0.781728	1.31502	-0.458127	0.760771
GH	GH	135	0.636364	0.425	103.293	103.293	3	0.245815	3	3.91886	544.254	21.5046	0.130996	2.69205	0.561191	50.6783	0.0546056	49998.9	0.336671	3	1.29461	3.63829	-1.41855	-0.13496	0.318362	-0.751655	0.332855	0.956839	-1.55127	1.56629	-0.0386852
GH	GH	136	0.636364	0.5	82.7418	80.9001	6	0.191752	7.25	2.70408	588.868	19.6728	0.142329	3.20414	0.537378	55.9781	0.0502222	59150.9	0.299072	8	1.57179	4.2349	-0.676957	-0.235273	-1.30343	-0.89728	-1.03647	1.87371	0.639801	3.56079	0.087093
GH	GH	137	0.454545	0.35	95.8765	96.783	7	0.399565	0.5	2.99778	574.21	15.6616	0.113373	2.10816	0.505365	51.6798	0.0468722	40299.9	0.0190841	8	1.35321	4.09287	-1.25824	0.14932	-0.103577	-1.10881	-0.382054	1.22473	0.717023	4.12726	-1.7438
GH	GH	138	0.681818	0.45	95.3823	95.3823	1	0.441924	2.25	3.36969	572.173	18.2387	0.101867	2.03741	0.510572	45.4943	0.0341667	39823.2	0.0275156	8	1.28786	3.86232	-1.44489	0.277895	-0.294944	-1.04669	-0.235542	0.812425	0.650947	0.169256	-0.0373036
GH	GH	139	0.772727	0.55	101.199	98.2529	3	0.357766	0	3.47393	552.701	18.5379	0.111601	2.20617	0.510685	49.4289	0.0107167	60291.3	0.0749946	7	0.302297	3.10965	-1.58896	0.452731	-0.528988	-0.830876	1.30446	-2.3501	0.197432	1.46923	0.720214
GH	GH	140	0.545455	0.475	96.4796	95.6305	0	0.374024	9	5.54636	600.247	23.0188	0.137975	2.5974	0.53163	54.7217	-0.006425	62370.8	0.109692	7	0.7486	3.65377	-0.977584	0.362315	-0.527354	-0.518413	0.442455	-0.897979	0.233565	-0.55634	-1.1006
GH	GH	141	0.636364	0.55	110.66	105.671	7	0.458849	13.75	4.54357	629.059	28.4639	0.161667	3.29966	0.53814	56.7705	-0.00955556	87068.5	0.364651	11	0.856053	3.02107	-1.10075	-0.459956	-0.204973	-0.185447	1.45847	-0.509463	1.75724	4.17309	-0.415802
GH	GH	142	0.818182	0.65	110.227	108.889	1	0.481791	15.25	3.70427	675.137	30.0331	0.187064	3.50282	0.540594	66.0402	0.00383056	63394	0.323382	11	1.25466	3.34114	-0.572638	-0.345589	-0.183848	-0.472429	0.497232	0.714015	1.60551	0.19946	0.928143
GH	GH	143	0.954545	0.75	108.34	104.36	0	0.3268	13.5	2.35458	610.261	21.7625	0.148104	2.54382	0.532114	62.7375	0.028375	61513.2	0.601407	11	0.995984	3.23073	-1.30537	-0.838185	-0.270808	-0.209216	0.535709	-0.0895505	1.5889	-0.352177	2.32997
GH	GH	144	0.863636	0.65	109.711	108.243	0	0.506882	7.5	4.24693	642.854	31.6624	0.152464	2.42008	0.539548	60.2465	0.0995	102060	0.282739	5	1.32237	3.1758	-0.959053	-0.124374	0.358777	-0.219914	0.857294	0.935729	-0.866004	-0.474239	1.22833
GH	GH	145	0.863636	0.525	104.519	102.638	1	0.369302	15.25	3.90509	685.237	33.3778	0.185239	3.12756	0.575216	62.8291	0.140803	78192.2	0.238084	11	0.558058	3.36862	-0.574538	0.441578	-0.247456	-0.243215	0.503972	-1.57371	1.61928	0.18626	1.38648
GH	GH	146	0.590909	0.425	99.5055	95.3479	0	0.199822	16.5	2.78272	662.42	29.8168	0.174578	3.7669	0.583098	71.3853	0.16755	80969.7	0.700944	9	0.715104	3.30194	-0.394997	-0.544287	-0.294234	0.129785	0.743941	-0.890517	0.837655	-0.438154	-0.513624
GH	GH	147	0.681818	0.575	111.818	109.902	1	0.295574	6	2.90451	655.469	27.1485	0.161308	3.31645	0.577241	59.5359	0.171617	63109.9	0.917261	9	1.54708	3.4535	-1.13978	-1.44851	0.91705	0.121353	0.211403	1.80761	0.750431	0.379367	0.316932
GH	GH	148	0.681818	0.675	104.531	103.738	2	0.230323	6.25	2.89293	679.298	27.0965	0.181595	3.11948	0.570967	59.0876	0.168422	71254.2	0.838719	3	1.43275	3.3529	-0.867069	-1.09659	0.518501	-0.0603577	0.458571	1.45297	-1.71853	1.05973	0.501063
GH	GH	149	0.681818	0.575	100.946	98.0436	0	0.200182	21.5	3.18584	712.486	25.4747	0.212086	3.7257	0.581128	65.5785	0.178119	152969	0.0271407	3	1.38775	3.82357	0.0836982	0.724477	-0.241964	-0.15472	-0.617718	1.10498	-1.56048	-0.51891	0.0618682
GH	GH	150	0.681818	0.6	100.962	98.8808	0	0.170892	20	2.10792	762.625	31.224	0.24062	4.65646	0.558885	73.2502	0.196258	59257.1	0.325617	8	0.641627	3.43199	0.461598	0.242849	-0.460816	-0.699904	0.236117	-1.18444	0.409848	-0.489703	0.0161253
GH	GH	151	0.727273	0.575	111.851	110.301	0	0.581599	3.5	4.00423	651.727	23.4737	0.146564	2.23559	0.528317	63.8777	0.212517	62228.4	0.128103	8	0.500353	3.61362	-0.923476	0.478665	0.711429	-0.568752	0.22051	-1.57628	0.481994	-0.550943	0.155235
GH	GH	152	0.863636	0.675	109.163	106.308	1	0.197352	6.5	3.53381	586.556	22.5785	0.126727	2.14854	0.541768	56.8897	0.215642	49150.6	0.0177105	8	0.551273	3.52171	-1.26222	0.813333	0.472958	-0.975905	0.278652	-1.50027	0.466689	0.138866	1.30587
GH	GH	153	0.818182	0.675	108.132	107.6	0	0.338392	11	4.21856	638.061	24.9555	0.160416	2.59333	0.594488	56.1174	0.207844	99892.8	0.0154559	8	1.55239	3.53023	-0.975626	0.72255	0.618413	-0.486397	-0.155892	1.53211	0.387496	-0.441274	0.976308
GH	GH	154	0.772727	0.5	104.387	103.335	0	0.242107	15	3.55901	637.848	23.0473	0.158985	2.71459	0.624981	63.3067	0.210133	143246	0	8	1.5338	3.58594	-0.776311	0.929295	0.288881	-0.0513137	-0.285211	1.45557	0.392915	-0.46745	0.716155
GH	GH	155	0.772727	0.7	103.971	100.444	3	0.328886	9.75	4.76516	694.749	25.2062	0.188882	2.23166	0.65033	63.0896	0.212928	121336	0.00440847	8	0.639601	3.41518	-0.717027	1.4929	-0.0966086	0.0314034	0.291617	-1.42524	0.34378	1.58485	1.04429
GH	GH	156	0.545455	0.6	102.959	102.012	1	0.362426	17.75	6.16391	669.448	29.2036	0.140889	2.26747	0.675555	60.2656	0.206311	112443	0.00175763	8	1.18996	3.24221	-0.928151	1.43313	0.434172	0.0382821	0.868792	0.297918	0.365657	0.205431	-1.02782
GH	GH	157	0.772727	0.65	103.533	100.168	1	0.146603	19.25	5.04009	661.294	32.1421	0.138302	2.5289	0.710837	66.0655	0.202775	93560.9	0.0159471	8	0.911766	3.75377	-0.733504	1.79777	0.0152527	-0.124044	-0.00145137	-0.54299	0.254925	0.201933	1.07913
GH	GH	158	0.545455	0.525	106.978	105.138	0	0.236407	21.25	5.52384	712.801	29.7567	0.195325	2.06242	0.687405	67.8604	0.204464	141386	0.0338428	8	1.38348	2.80814	-0.640832	1.36167	0.482546	0.439206	1.35118	0.817045	0.249702	-0.388288	-1.07695
GH	GH	159	0.636364	0.725	114.214	110.823	1	0.365845	18.75	5.38794	733.193	34.68	0.241407	2.93134	0.658873	69.1922	0.211789	139409	0.228076	11	1.14132	3.3256	-0.328933	0.677241	0.622447	0.680167	0.385559	0.187094	1.51235	0.260104	-0.341804
GH	GH	160	0.590909	0.6	105.251	103.586	0	0.316552	23	3.92528	767.614	36.5721	0.255756	3.49911	0.652801	70.2614	0.225281	89794	0.126324	11	1.37661	3.33814	0.181566	0.941432	0.177664	-0.0879762	0.27089	0.904825	1.50565	-0.402165	-0.7703
GH	GH	161	0.636364	0.55	102.154	99.3131	0	0.424594	23.5	6.02535	717.693	33.6074	0.176295	3.26956	0.67853	73.5921	0.244761	80040.1	0.0811597	11	1.50959	3.10934	-0.162587	1.24914	0.0322849	-0.43164	0.756254	1.32168	1.45538	-0.433355	-0.428679
GH	GH	162	0.454545	0.275	96.4743	97.3922	0	0.248138	11.75	4.34898	686.632	29.6078	0.16567	2.54319	0.711561	69.8217	0.247272	46059.4	0.0635405	8	1.30219	4.13431	-0.33823	1.6596	0.299426	-0.417371	-0.624079	0.801055	0.304151	-0.429577	-1.37853
GH	GH	163	0.681818	0.625	106.92	106.188	0	0.211854	21.5	4.69928	651.045	33.3731	0.143473	2.16492	0.676741	63.7634	0.247361	95645.1	0.0221954	11	1.12714	2.77144	-1.03004	1.41277	0.650018	-0.0952152	1.55428	0.0294058	1.47848	-0.445569	-0.201282
GH	GH	164	0.727273	0.7	109.674	106.073	1	0.408585	18.25	4.04022	736.772	35.6114	0.278131	3.02455	0.657748	71.1926	0.249386	69286.3	0.444685	9	0.509852	3.63001	-0.0935721	0.629224	0.310306	0.232255	-0.0564701	-1.70117	0.618456	0.346926	0.84344
GH	GH	165	0.636364	0.575	107.653	106.18	0	0.38179	6.75	3.61766	710.655	27.6678	0.201027	3.13929	0.627798	63.4836	0.260125	53739.2	0.939115	9	0.915931	3.54816	-0.823806	-0.80396	0.803261	0.360527	0.049947	-0.259274	0.689648	-0.227504	0.276105
GH	GH	166	0.818182	0.8	102.614	98.9714	0	0.207677	9.5	3.26169	667.742	22.9521	0.180754	2.8607	0.614451	64.4349	0.264092	59304.4	0.998658	1	0.830354	3.78491	-0.852768	-0.755833	0.371414	0.0676206	-0.377213	-0.408736	-2.6271	-0.204261	2.12223
GH	GH	167	0.681818	0.7	104.523	102.506	1	0.22077	9.25	4.79122	701.138	31.9625	0.224376	2.89625	0.560509	64.1226	0.263517	53846.8	0.991625	3	1.12717	3.55123	-0.519619	-1.27423	0.691884	0.0863041	0.104748	0.575396	-1.75518	0.421898	0.540974
GH	GH	168	0.681818	0.65	113.626	108.795	0	0.265994	19.75	6.02874	774.003	38.1333	0.283766	4.05642	0.566063	66.0294	0.263764	140777	0.80165	8	1.44891	2.77492	-0.0122428	-1.21994	0.713862	0.721556	0.976544	1.322	0.298593	-0.29753	-0.0831742
GH	GH	169	0.818182	0.675	105.747	105.282	0	0.43319	23.75	4.26523	766.289	45.3546	0.19129	3.39305	0.609993	71.3474	0.267369	153033	0.124326	8	1.47163	3.3561	0.133248	0.662461	0.354643	0.228597	0.375932	1.33091	0.287376	-0.552597	0.625352
GH	GH	170	0.818182	0.65	118.217	113.846	0	0.242949	24.5	6.50206	755.441	40.657	0.200548	2.58905	0.674356	74.4645	0.278042	179615	0.0011625	8	1.21297	3.0203	-0.246403	1.37321	0.836429	0.663453	0.937864	0.363649	0.165196	-0.502204	0.780185
GH	GH	171	0.636364	0.425	102.961	102.961	3	0.259308	17.75	3.27759	711.092	33.5487	0.17716	2.74614	0.645013	75.8568	0.285031	155072	0.031495	8	0.908444	3.64676	-0.160363	1.25793	0.324558	0.34477	0.113143	-0.384676	0.364824	1.4316	-0.416845
GH	GH	172	0.590909	0.475	107.666	107.41	1	0.428985	11.25	4.20036	693.916	29.6498	0.206314	2.4665	0.629228	62.6949	0.282897	56983.4	0.055869	8	1.39555	3.7806	-0.480352	1.02811	0.917801	-0.555304	-0.346322	1.11736	0.334175	0.256168	-0.665981
GH	GH	173	0.636364	0.6	110.577	107.914	4	0.294831	13	5.75285	686.937	26.3662	0.225639	2.05323	0.62564	64.0176	0.277508	121310	0.0595319	8	0.790448	2.85287	-0.752171	1.10187	0.686494	0.0584279	1.21513	-0.918982	0.326081	2.27717	-0.321359
GH	GH	174	0.727273	0.525	116.272	113.772	4	0.588724	25	5.37087	784.297	59.2794	0.221828	3.47216	0.654589	68.3903	0.275214	110348	0.0027745	8	0.736707	3.13471	0.185639	1.41765	0.838367	0.0615771	1.44672	-1.01157	0.211795	2.05603	-0.136467
GH	GH	175	0.772727	0.825	121.032	118.676	1	0.664381	24	7.60459	809.352	53.3339	0.244527	3.89511	0.652107	77.0011	0.286369	146481	0.0164445	4	0.74101	3.00577	0.493998	1.40542	0.986363	0.218399	1.40907	-0.990886	-1.48623	0.0543683	0.27087
GH	GH	176	0.545455	0.525	114.558	110.897	0	0.554995	24.5	3.0291	823.358	54.9413	0.260328	3.61669	0.623046	77.2557	0.310961	94136.6	0.0665367	4	0.637126	3.20483	0.787998	1.29699	0.840604	-0.0776717	1.29137	-1.23412	-1.39412	-0.614433	-1.5634
GH	GH	177	0.636364	0.725	111.144	110.158	0	0.498124	16.75	5.37736	877.776	48.5595	0.334965	5.17032	0.603226	74.8851	0.3271	150683	0.242103	11	1.03411	2.91207	1.11737	0.380108	0.44476	0.393045	0.812121	-0.140517	1.53304	-0.491995	-0.888115
GH	GH	178	0.772727	0.625	116.868	116.78	0	0.601164	23.5	8.20206	816.855	56.7789	0.25545	4.2912	0.594531	75.5363	0.33685	183895	0.0663772	11	1.44385	3.26229	0.711421	0.500532	1.06147	0.588122	0.490808	1.25337	1.52348	-0.65154	-0.265003
GH	GH	179	0.727273	0.675	115.928	114.204	0	0.669632	25	8.25695	787.071	48.4189	0.235382	4.33635	0.620884	79.8371	0.353228	107343	0.0904998	11	1.35323	3.0531	0.573735	0.804469	0.945753	-0.287882	0.846122	0.97395	1.43343	-0.575954	-0.348625
GH	GH	180	0.727273	0.6	111.806	111.457	0	0.450588	24.5	5.62681	808.687	49.6295	0.254402	4.11342	0.595213	80.8433	0.361775	119653	0.0740144	11	1.40582	3.37648	0.815876	0.683535	0.797945	-0.133774	0.227383	1.1923	1.48553	-0.591326	-0.386892
GH	GH	181	0.727273	0.725	103.503	99.5823	0	0.252391	24.5	3.99195	816.695	43.6376	0.303656	3.86714	0.581732	81.024	0.365914	96953.2	0.302565	11	0.626868	3.07825	0.891648	0.511668	-0.0641038	-0.0463943	0.61525	-1.3248	1.50298	-0.455052	0.0509764
GH	GH	182	0.590909	0.475	118.961	117.023	1	0.364784	23	5.85686	781.756	46.2782	0.287449	3.00247	0.564632	73.8501	0.361758	128432	0.796227	9	1.39779	3.40853	0.0919766	-1.17885	1.6814	1.01357	0.24028	1.37492	0.676929	0.295389	-0.983062
GH	GH	183	0.590909	0.425	120.957	114.851	0	0.620055	25	5.10315	837.46	49.3978	0.294639	3.90821	0.604187	76.0827	0.371203	96734.9	0.769966	9	0.841503	3.30223	0.471289	-0.581884	1.31833	0.711736	0.578266	-0.460954	0.624831	-0.387969	-0.839352
GH	GH	184	0.454545	0.275	112.596	107.738	0	0.415017	22	3.54525	849.752	45.5273	0.309272	3.57477	0.59603	76.5663	0.392878	113648	0.508249	3	1.31475	3.51683	0.869066	-0.0456564	1.13841	0.385873	0.13415	1.05705	-1.77585	-0.410181	-1.88913
GH	GH	185	0.454545	0.325	105	99.5448	1	0.325909	14.25	6.24319	913.552	38.8114	0.371148	3.77185	0.567789	78.076	0.402333	168928	0.456964	8	0.70429	2.9194	1.17083	0.0102788	0.212479	0.916219	0.702932	-1.07933	0.383044	0.298579	-1.94911
GH	GH	186	0.818182	0.675	102.18	101.035	5	0.178111	21.25	4.30846	927.134	63.4244	0.298798	5.21388	0.523027	75.6569	0.421658	223585	0.24205	8	1.27561	3.09193	1.61346	-0.115651	0.0689818	0.59886	0.631342	0.864752	0.398672	2.67673	0.105555
GH	GH	187	0.818182	0.625	106.116	104.807	4	0.210538	16.75	2.95765	857.954	37.8045	0.303079	3.72344	0.514923	77.9416	0.431664	83800.2	0.182407	8	0.726023	4.15828	1.04292	0.384892	0.3798	-0.60831	-1.34427	-0.710655	0.378672	2.16318	0.908756
GH	GH	188	1	0.675	101.904	96.7671	1	0.372267	13.25	6.64129	826.76	28.3216	0.287601	3.53958	0.499245	71.7278	0.446994	75618.7	0.124071	8	1.25521	3.15046	0.684968	0.387867	-0.115117	-1.23914	-0.328698	0.696089	0.302162	0.311123	2.24263
GH	GH	189	0.318182	0.2	112.464	97.2651	4	0.190097	15.25	6.81644	787.644	41.121	0.24442	3.6442	0.48509	69.9121	0.454111	100139	0.175912	8	0.539153	2.99778	0.625832	0.194016	0.625243	-0.417207	1.30916	-1.35508	0.629361	2.0246	-3.69171
GH	GH	190	0.636364	0.425	109.536	108.4	0	0.238827	16.5	5.21838	884.29	44.2792	0.326911	5.2213	0.490123	70.4478	0.457769	71357.5	0.329409	8	0.681043	3.50282	1.27573	-0.155395	0.824899	-0.675759	-0.176111	-0.932653	0.45955	-0.535632	-0.951522
GH	GH	191	0.681818	0.45	107.043	103.708	0	0.295895	16.25	3.31816	855.925	35.8191	0.31947	3.73034	0.502055	75.0961	0.471036	68289.6	0.16736	11	0.766158	3.7453	1.0193	0.323078	0.564102	-0.640893	-0.836506	-0.725437	1.6627	-0.476143	-0.462828
GH	GH	192	0.818182	0.525	88.0298	84.6341	0	0.165135	18.25	2.59197	809.44	32.9061	0.281558	4.14965	0.505752	75.0461	0.489486	73787.4	0.10384	8	1.52512	3.09088	1.15171	0.45875	-0.558939	-1.40868	-0.148908	1.55676	0.375956	-0.417405	0.622306
GH	GH	193	0.5	0.325	94.6183	93.893	2	0.216755	11.5	5.80365	798.977	45.0207	0.238553	4.76178	0.524291	69.237	0.495344	150930	0.192672	8	1.05284	3.1564	0.914527	0.200302	0.382925	-0.182137	0.603603	0.177474	0.579444	0.692411	-2.24407
GH	GH	194	0.818182	0.575	104.059	103.269	0	0.181862	18.5	2.21652	786.198	31.8301	0.253347	4.5821	0.545568	70.7249	0.486517	96991.7	0.0720594	8	1.1121	3.90657	0.714544	0.65587	0.598848	-0.911118	-1.23026	0.354639	0.425833	-0.525545	0.761064
GH	GH	195	0.636364	0.45	113.053	112.538	0	0.221222	18	3.57448	816.081	30.3459	0.285574	4.55746	0.56444	71.8359	0.463414	94374.8	0.105431	8	1.32619	3.68114	0.699567	0.529844	1.22655	-0.714481	-0.809172	1.00712	0.382246	-0.475354	-0.685152
GH	GH	196	0.681818	0.525	94.4831	88.6106	0	0.225886	25	5.66617	920.009	36.886	0.334071	6.39617	0.581748	76.3287	0.458028	75852.1	0.0277941	8	1.32323	3.94515	2.07027	1.04953	-0.693884	-1.32501	-1.51355	0.908931	0.406879	-0.477716	-0.0979889
GH	GH	197	0.909091	0.525	107.445	104.149	0	0.339328	19.25	4.35848	813.93	30.7208	0.287704	4.22784	0.600906	80.5284	0.453778	46168.6	0.0439687	8	0.925778	3.54863	0.88136	1.28499	0.269547	-1.3112	-0.667101	-0.346971	0.180278	-0.406395	1.79918
GH	GH	198	0.772727	0.525	114.719	112.8	0	0.260074	10.5	2.8995	707.306	24.7361	0.23963	3.64676	0.595201	70.6972	0.454653	65292.7	0.13025	8	0.718045	4.02461	-0.0330317	0.910052	1.25801	-0.769412	-1.1729	-0.883935	0.34751	-0.462126	0.775837
GH	GH	199	0.590909	0.575	106.926	99.4961	0	0.156135	24.75	3.58127	872.257	35.4226	0.311388	6.67824	0.599575	68.0505	0.446506	114189	0.0417133	8	1.00234	3.9281	1.50373	0.986048	0.104619	-0.759724	-1.23861	-0.121718	0.504296	-0.544984	-0.867615
GH	GH	200	0.545455	0.35	109.911	108.139	0	0.396259	15	3.84699	922.786	33.3369	0.340146	6.06061	0.583641	83.0929	0.453472	59041.5	0.0206495	8	0.77644	3.49319	1.75958	1.13683	0.454128	-1.23364	-0.388769	-0.769678	0.339574	-0.518559	-1.33472
GH	GH	201	0.727273	0.55	109.611	108.965	0	0.154917	19	7.17023	738.864	25.3381	0.25226	4.35604	0.568639	73.2438	0.455444	76895.6	0.0479806	8	0.828114	3.82133	0.407387	0.888122	0.900322	-0.98078	-0.927921	-0.547371	0.405227	-0.51588	0.193248
GH	GH	202	0.818182	0.575	118.109	115.751	0	0.201316	17	3.59028	876.145	34.8074	0.32116	6.68002	0.565841	69.2181	0.443644	132249	0.126419	8	1.24552	3.63348	1.23517	0.370667	0.898338	-0.6869	-1.02335	0.684539	0.386592	-0.515455	0.723191
GH	GH	203	0.772727	0.65	101.317	96.6611	0	0.196742	21.5	6.63881	932.999	33.4022	0.342406	7.4717	0.580599	82.5865	0.444225	105392	0.0229708	8	0.809975	3.83315	2.23671	1.08686	-0.648725	-1.20593	-1.36554	-0.695971	0.404108	-0.553264	0.616571
GH	GH	204	0.818182	0.65	110.051	108.643	0	0.299153	21.75	2.87273	816.798	32.3015	0.284759	5.57752	0.609772	79.2366	0.441481	48840.1	0.0888512	8	0.76985	3.93185	1.08352	1.14702	0.488896	-1.28767	-1.13988	-0.752557	0.269639	-0.497575	1.09745
GH	GH	205	0.681818	0.475	115.256	113.377	0	0.320719	14	3.93191	873.42	29.1494	0.322278	6.19408	0.614935	71.9663	0.419383	110435	0.114737	8	0.988705	3.50451	1.08813	0.856123	0.747587	-0.662044	-0.659568	-0.20261	0.341313	-0.449968	-0.0377322
GH	GH	206	0.681818	0.675	91.2257	91.2131	4	0.176479	25	3.0595	954.535	36.5677	0.356672	7.62584	0.639004	80.8547	0.413328	283059	0.0256546	8	0.781012	3.59471	2.24679	1.14541	-1.1181	0.715154	-0.961546	-0.939625	0.516876	2.07019	-0.0040576
GH	GH	207	0.636364	0.5	110.964	110.522	1	0.185356	25	3.36521	826.464	33.8458	0.271229	5.9954	0.605835	82.2354	0.419744	74362.9	0.0368055	4	0.603168	3.1975	1.19196	1.27463	0.601273	-1.27189	0.494153	-1.27511	-1.34474	0.0787652	-0.564211
GH	GH	208	0.727273	0.575	115.053	112.4	0	0.168887	7.5	3.74609	783.722	36.333	0.273939	5.13839	0.583628	72.4582	0.426369	67295.8	0.14513	4	0.956992	3.27328	0.72082	0.771707	1.01606	-1.1232	0.228138	-0.166891	-1.35649	-0.504933	0.112411
GH	GH	209	0.636364	0.5	107.169	102.17	0	0.23829	25	3.42667	881.564	43.6511	0.319492	6.4139	0.596139	70.4722	0.420414	166266	0.0617967	4	0.543078	3.60921	1.57642	1.06397	0.130926	-0.117478	-0.337942	-1.57251	-1.16239	-0.61974	-0.621141
GH	GH	210	0.863636	0.55	113.058	112.529	0	0.249925	25	5.96327	869.698	32.5879	0.307207	5.05166	0.605131	82.8925	0.412336	114554	0.00428068	4	0.737581	3.4488	1.19509	1.32596	0.509703	-0.74139	-0.350064	-0.9315	-1.43211	-0.498053	1.37622
GH	GH	211	0.772727	0.625	101.482	97.9401	0	0.176197	15.25	2.42036	752.692	33.631	0.253505	3.74907	0.608177	76.5734	0.400978	66219.9	0.0497609	4	1.01371	3.81043	0.681084	1.3008	0.144899	-1.00126	-0.676739	-0.00270324	-1.36572	-0.468787	0.795569
GH	GH	212	0.818182	0.5	109.447	109.075	0	0.267816	17.5	3.41103	873.863	36.7426	0.323178	5.64349	0.589501	70.3104	0.391481	142807	0.133661	4	0.830833	3.30725	1.12506	0.800839	0.39588	-0.360654	-0.156322	-0.704464	-1.31798	-0.474935	0.967946
GH	GH	213	0.909091	0.675	101.494	101.228	0	0.206264	20.75	5.31306	919.873	40.6155	0.337863	6.13009	0.597659	80.3834	0.381372	72460.4	0.0150472	8	1.15493	3.60008	1.83203	1.15907	-0.420088	-1.26904	-0.841329	0.317992	0.216111	-0.464669	1.66031
GH	GH	214	0.818182	0.65	109.92	106.041	0	0.184261	20.75	2.45201	793.186	29.5727	0.271043	3.87825	0.572075	77.9502	0.372978	69327.7	0.060604	8	0.736194	3.6817	0.628436	0.999624	0.30037	-0.871964	-0.614334	-0.898279	0.30279	-0.47293	0.995431
GH	GH	215	0.772727	0.5	109.783	108.683	0	0.29216	11.25	3.31906	822.016	29.8351	0.295049	4.51576	0.579578	70.2477	0.370403	76060.1	0.113972	8	0.907479	3.85266	0.674904	0.784814	0.514511	-0.750173	-1.0369	-0.385533	0.347069	-0.434119	0.728918
GH	GH	216	0.727273	0.7	95.8835	90.7501	0	0.194753	21.5	1.71227	924.29	31.6538	0.334116	5.90789	0.596966	72.2546	0.36935	47379	0.0459033	8	1.30749	3.83005	1.70232	1.12273	-0.819628	-1.45721	-1.33922	0.770795	0.340114	-0.374122	0.53509
GH	GH	217	0.863636	0.55	108.554	107.325	0	0.207921	12.5	4.6331	785.073	32.2434	0.254586	3.74667	0.59942	78.1248	0.364303	82964.1	0.0847696	8	0.487801	3.59004	0.456381	1.18163	0.320043	-0.582602	-0.295381	-1.72159	0.262371	-0.486424	1.40937
GH	GH	218	0.909091	0.65	112.682	109.97	0	0.160999	16.75	3.96259	794.933	27.5083	0.273271	4.61943	0.563609	68.8805	0.3633	80107.6	0.0709113	8	1.558	3.90745	0.543366	0.535235	0.577641	-1.07348	-1.44126	1.68562	0.316318	-0.420016	1.70354
GH	GH	219	1	0.7	102.723	100.025	1	0.282955	22.5	2.58182	885.596	35.4386	0.322176	5.83442	0.57049	73.2954	0.361461	84216.6	0.112071	8	0.928855	3.48764	1.3572	0.807537	-0.539719	-1.13746	-0.727143	-0.400851	0.276835	0.24159	2.50054
GH	GH	220	0.727273	0.475	111.815	110.995	0	0.239241	25	2.59188	916.328	38.7993	0.324833	6.32293	0.588282	81.6547	0.348475	136692	0.0199127	4	0.958674	3.39369	1.70131	0.982817	0.229463	-0.612637	-0.142098	-0.228649	-1.33248	-0.577182	0.0679355
GH	GH	221	0.727273	0.625	107.417	106.991	0	0.152722	18	5.49501	755.139	36.9017	0.246615	3.54267	0.591003	79.5135	0.344522	73442.3	0.0302948	4	0.90999	3.28475	0.53192	1.16636	0.535412	-0.852519	0.499759	-0.337538	-1.39877	-0.526494	0.112663
GH	GH	222	0.727273	0.425	113.193	110.781	0	0.222657	22	5.89692	825.107	38.1578	0.303948	5.4534	0.609875	69.1626	0.343856	183133	0.163501	4	0.453067	3.71585	0.864329	0.825318	0.517576	0.411485	-0.469295	-1.85372	-1.21555	-0.563093	0.333085
GH	GH	223	0.863636	0.775	96.4971	93.2675	0	0.286319	23	2.85153	908.565	37.652	0.325045	6.48391	0.639721	79.5613	0.341125	132640	0.00404541	4	1.37935	3.25565	1.85227	1.3797	-0.963776	-0.900759	-0.309567	0.914005	-1.41958	-0.44595	1.51025
GH	GH	224	0.909091	0.675	106.963	104.063	0	0.172683	13.25	2.50712	838.135	31.5637	0.293428	4.28033	0.633623	77.8715	0.338442	81723	0.0522953	4	1.16372	3.3996	0.864951	1.3626	-0.0235161	-0.935537	-0.325312	0.314334	-1.51139	-0.365271	2.02655
GH	GH	225	0.636364	0.425	117.287	108.925	0	0.377423	13.25	3.50159	819.441	39.904	0.291351	5.03324	0.59843	70.7874	0.338436	122886	0.158205	4	0.854971	3.2897	0.836313	0.761989	0.583925	-0.261782	0.363325	-0.576288	-1.28948	-0.522032	-0.559958
GH	GH	226	0.909091	0.8	106.737	102.917	0	0.161131	24.5	3.08991	950.534	42.7154	0.368055	8.10601	0.56679	73.8185	0.343942	94599.8	0.0389809	4	1.12983	3.498	2.2912	0.819626	-0.573934	-1.49235	-0.720708	0.258788	-1.32258	-0.529407	1.59915
GH	GH	227	0.863636	0.575	110.603	109.475	0	0.311901	14.5	2.74864	836.042	30.8118	0.293244	4.29688	0.56442	83.4264	0.345078	58685.9	0.0801667	8	0.908595	3.44105	0.930664	0.85537	0.238566	-1.08879	-0.313895	-0.355035	0.215667	-0.453308	1.28223
GH	GH	228	0.863636	0.625	115.465	114.6	0	0.176896	14	6.16928	754.377	26.8314	0.249313	3.38762	0.56482	67.2881	0.342847	48781.5	0.113674	8	1.46956	4.0814	0.0204486	0.498286	1.07288	-1.00902	-1.44197	1.47034	0.291175	-0.397219	1.41233
GH	GH	229	0.727273	0.675	108.124	103.051	0	0.278013	20.25	3.64569	902.389	33.7831	0.338682	4.71015	0.584246	69.8801	0.342344	128054	0.0873871	8	1.01144	3.81579	1.1535	0.815972	-0.00977037	-0.157652	-1.1099	-0.161212	0.384691	-0.418844	0.361232
GH	GH	230	0.772727	0.5	109.138	107.85	0	0.373897	21	5.73059	897.199	34.4151	0.31685	5.42584	0.58213	82.4969	0.339314	204093	0.0449079	8	0.673742	3.90371	1.42676	0.840535	-0.0264234	0.445365	-1.13431	-1.13716	0.42641	-0.597715	0.509424
GH	GH	231	0.772727	0.7	111.092	108.88	0	0.187529	17.75	2.62633	770.448	29.723	0.265022	4.12183	0.577367	76.069	0.329994	54263.7	0.108665	8	0.867358	4.15091	0.560945	0.803588	0.479339	-0.888995	-1.28522	-0.401637	0.336486	-0.489934	0.744028
GH	GH	232	0.727273	0.45	114.796	111.436	0	0.280479	19.75	3.56186	899.336	30.5111	0.337095	6.44776	0.59812	69.6525	0.319136	140503	0.104845	8	1.03156	3.75879	1.25259	0.661272	0.245842	-0.324622	-1.10971	-0.0890683	0.406364	-0.472008	0.35664
GH	GH	233	0.772727	0.675	93.5081	92.6341	3	0.437681	19.75	2.27619	983.924	36.0402	0.370866	7.34796	0.608315	85.1157	0.31375	151618	0.32979	6	0.568508	3.56104	2.28129	0.609735	-1.37136	-0.258297	-0.690284	-1.47623	-0.483646	1.54606	1.08818
GH	GH	234	0.863636	0.65	109.77	105.28	1	0.280399	18.75	3.21745	958.038	35.2916	0.36488	6.63542	0.583808	82.0872	0.311431	45610.6	0.964377	6	1.25517	3.63906	1.59372	-1.0897	-0.18469	-0.603278	-0.953472	0.909073	-0.7032	0.465051	2.09313
GH	GH	235	0.545455	0.375	108.485	105.492	0	0.343244	15	2.89675	908.475	27.7186	0.327226	6.44428	0.552142	81.2091	0.320936	143810	0.885949	6	0.469823	3.67163	1.27993	-1.09278	0.08932	0.541851	-0.608597	-1.5281	-0.366792	-0.409293	-0.701625
GH	GH	236	0.727273	0.7	104.996	102.538	1	0.228986	20.5	3.67249	950.717	36.974	0.34594	7.33109	0.555786	76.4311	0.320397	153183	0.95066	6	1.03278	3.95862	1.65911	-1.40787	-0.211927	0.459974	-1.36182	0.249959	-0.416192	0.289499	0.757157
GH	GH	237	0.818182	0.5	113.706	111.19	1	0.168741	19.25	2.59474	986.193	37.9312	0.364275	7.73623	0.569145	85.3187	0.314744	188102	0.976254	6	0.851166	3.62726	1.8419	-1.40683	-0.0220905	0.793605	-0.862675	-0.343711	-0.521928	0.269075	1.40658
GH	GH	238	0.727273	0.525	113.436	111.071	0	0.225836	22.75	2.86661	872.447	33.0492	0.289014	7.12014	0.550143	82.4458	0.310575	42706.3	0.78417	6	0.980095	3.56253	1.28382	-0.945796	0.319889	-0.969332	-0.377281	0.142935	-0.539489	-0.42953	0.525095
GH	GH	239	0.772727	0.6	110.209	104.78	1	0.176928	19.75	3.27452	1009.28	47.0188	0.384959	10.0906	0.53754	79.4635	0.304556	123517	0.958786	6	0.662572	3.39929	2.54692	-1.47489	-0.616382	-0.301803	-0.329727	-0.938388	-0.431334	0.179912	0.805793
GH	GH	240	0.818182	0.525	111.927	110.42	3	0.266546	18.75	5.23465	967.717	36.281	0.336947	8.58938	0.516771	88.7009	0.290839	62546.8	0.900663	7	0.879903	3.79928	2.08577	-1.45698	-0.248769	-0.944137	-0.959274	-0.0550067	-0.106137	1.54074	1.29683
GH	GH	241	0.681818	0.6	112.778	112.157	0	0.125735	16.75	5.62181	824.39	31.8522	0.268845	6.53128	0.492443	79.6598	0.286486	52382.7	0.704306	7	0.506188	3.57928	0.976485	-1.0614	0.402921	-0.816285	-0.137242	-1.30068	0.0284211	-0.539338	-0.122151
GH	GH	242	0.681818	0.5	116.785	110.927	0	0.25784	24.5	3.57765	977.659	43.1949	0.339607	9.66024	0.490409	72.6185	0.279308	127127	0.701215	7	0.570926	3.56021	2.13903	-1.28987	-0.130579	-0.437596	-0.39657	-1.21284	0.155098	-0.625395	-0.324822
GH	GH	243	0.590909	0.375	111.787	108.221	0	0.211361	22.75	2.89308	1006.25	37.9492	0.358253	7.96341	0.507129	87.4924	0.275044	136573	0.673405	3	1.1485	3.75119	2.37721	-1.10289	-0.144781	-0.233388	-0.798115	0.699622	-1.62713	-0.535178	-0.798478
GH	GH	244	0.727273	0.55	115.385	112.756	0	0.309958	19.75	2.44629	816.348	30.7018	0.286092	4.88409	0.537613	80.1196	0.27385	66146.7	0.51996	3	0.76546	3.81339	0.793781	-0.322499	0.553677	-0.589972	-0.552223	-0.554462	-1.73801	-0.456633	0.521147
GH	GH	245	0.727273	0.45	106.466	104.424	0	0.358654	18.75	2.88009	912.389	43.3554	0.326437	6.77486	0.545522	73.9379	0.267769	124309	0.476713	3	0.628587	3.81649	1.64499	-0.20943	-0.234455	-0.18856	-0.592265	-1.11075	-1.62364	-0.544646	0.369634
GH	GH	246	0.863636	0.725	91.1754	81.6352	14	0.0804789	19.75	2.91253	945.979	34.9016	0.34159	6.29003	0.589402	80.8169	0.258467	82687.5	0.73894	3	1.12269	5.76679	2.06318	-0.47247	-1.8319	-0.591408	-4.12712	0.872988	-1.6719	9.00571	2.95148
GH	GH	247	0.590909	0.375	108.394	105.433	4	0.377117	6.5	5.83851	746.725	25.7664	0.159075	0.6148	0.648724	71.4091	0.255133	61213.3	0.0151375	8	1.05419	3.0098	-0.879244	1.52625	0.625424	-0.356877	1.25844	-0.0239259	0.192592	2.31131	-0.573964
GH	GH	248	0.727273	0.55	111.137	108.858	1	0.372537	2.75	3.74083	734.181	26.1044	0.166606	0.742694	0.716232	49.2273	0.235753	37806.4	0.0010895	7	1.57381	3.69963	-1.38049	1.7938	1.05138	-0.402178	-0.242253	1.43037	-0.261683	0.467254	0.955535
GH	GH	249	0.818182	0.575	118.636	117.522	0	0.54358	13	6.50595	744.359	33.7714	0.147809	1.41932	0.745509	50.8474	0.211189	99484	0.000927434	4	1.29229	2.79613	-1.45894	1.96837	1.3289	0.0878979	1.53147	0.417128	-1.59149	-0.281526	1.40623
GH	GH	250	0.727273	0.475	113.346	113.985	1	0.41188	9	3.31303	756.889	35.1725	0.191611	1.0467	0.760723	57.9118	0.200936	115212	0.0113717	11	1.38607	3.32623	-1.17123	1.86384	1.01829	0.718372	0.485649	0.707862	1.31968	0.401342	0.70595
GH	GH	251	0.681818	0.575	116.055	115.053	4	0.39302	9	6.49785	727.353	31.309	0.151677	1.32113	0.75104	54.3028	0.183614	102625	0.0100266	10	1.60135	3.77239	-1.38249	1.67566	1.17543	0.38484	-0.130531	1.54745	0.989068	2.36074	0.475364
GH	GH	252	0.681818	0.575	117.37	117.038	3	0.510371	9.75	2.39994	691.664	27.99	0.181033	1.11762	0.748451	53.0503	0.173125	93228.6	0.0814927	10	0.543454	3.09391	-1.6886	1.8439	1.11748	0.565746	1.18264	-1.91394	0.987373	1.72519	0.566552
GH	GH	253	0.681818	0.4	121.874	122.995	2	0.475085	9.75	2.39128	679.039	26.054	0.161061	1.31668	0.739495	53.1131	0.175403	60021.8	0.23957	9	1.21498	3.99213	-1.72553	1.20496	1.73582	0.318806	-0.428051	0.43205	0.568272	1.07796	0.722066
GH	GH	254	0.681818	0.4	119.466	117.93	0	0.378072	18.5	3.33035	684.058	30.8749	0.175559	1.56183	0.733364	53.6742	0.171844	141716	0.379004	3	0.613579	2.9113	-1.61898	1.10903	1.35711	1.12864	1.59025	-1.59471	-1.88815	-0.284777	0.612843
GH	GH	255	0.5	0.4	99.4905	102.397	0	0.133992	2.75	3.78651	640.347	25.4436	0.127416	1.21918	0.727389	58.843	0.169978	46836	0.0123233	3	1.7537	3.84633	-1.19285	1.76275	0.755617	-0.446879	-0.0401505	2.14697	-1.82555	-0.333914	-0.8538
GH	GH	256	0.590909	0.35	103.763	102.618	1	0.19018	8.25	7.31823	609.711	24.9498	0.117993	1.27573	0.698259	53.6704	0.169803	77532.4	0.0217173	8	0.614205	2.91633	-1.68346	1.7729	0.455566	-0.0320002	1.64579	-1.62734	0.321008	0.279534	-0.415037
GH	GH	257	0.681818	0.475	110.769	105.092	1	0.242585	18.25	3.52453	688.825	37.4697	0.172839	4.29986	0.665913	56.4703	0.163825	46241.1	0.269286	8	1.4235	3.3722	-0.509257	0.668161	0.325061	-0.696147	0.560659	1.1205	0.287575	0.250312	0.156629
GH	GH	258	0.590909	0.325	116.042	116.042	2	0.457143	13.25	8.40186	722.585	36.9048	0.193312	4.81113	0.591714	62.9848	0.164658	60638.3	0.134659	3	1.2467	3.00295	-0.108842	0.524462	0.871029	-1.04493	1.39837	0.722948	-1.70851	0.774107	-0.986669
GH	GH	259	0.454545	0.3	119.593	117.548	1	0.564316	13.5	5.59081	720.395	36.4571	0.192763	3.60022	0.550375	67.1998	0.186672	47394.3	0.108533	3	0.548719	2.86639	-0.228507	0.631088	1.13509	-0.840967	2.01641	-1.41889	-1.64198	0.0451695	-2.26961
GH	GH	260	0.409091	0.35	119.94	119.566	0	0.502398	15.25	4.97444	692.081	37.4042	0.193243	3.60814	0.547292	64.6564	0.191028	60876.2	0.617095	3	0.774598	3.04334	-0.552582	-0.677306	1.59438	-0.0712467	1.69203	-0.570942	-1.64066	-0.520514	-2.39694
GH	GH	261	0.454545	0.325	113.718	112.381	0	0.487276	2	4.96044	705.479	27.4608	0.209964	2.61525	0.561565	63.93	0.184658	29569.7	0.451863	10	1.16031	3.85242	-0.61482	-0.324983	1.07758	-0.235585	-0.228198	0.555346	1.25236	-0.400342	-1.7664
GH	GH	262	0.545455	0.4	118.151	113.718	0	0.475078	0	3.86836	645.284	28.6811	0.17701	3.89795	0.615147	50.7891	0.190667	27829.7	0.478928	9	0.823012	3.37553	-1.09163	-0.0220206	1.14559	-0.458017	0.659895	-0.671175	0.833087	-0.397483	-0.905527
GH	GH	263	0.318182	0.225	116.007	114.357	0	0.375108	2.5	3.25572	607.346	25.4879	0.118868	2.5662	0.639879	49.2915	0.205231	40105.7	0.512776	9	0.5146	4.10992	-1.6426	0.139588	1.68824	0.245517	-0.0692278	-1.51304	0.958044	-0.458554	-2.51475
GH	GH	264	0.454545	0.325	110.874	110.261	0	0.325385	1.5	4.00865	591.925	21.7074	0.110298	2.07153	0.664717	48.4159	0.209192	19371.1	0.238165	3	1.1722	3.74313	-1.64767	0.937973	1.4618	-0.677535	0.288115	0.450349	-1.66621	-0.378092	-1.31761
GH	GH	265	0.454545	0.325	110.328	107.947	0	0.195798	5.75	4.33773	587.934	27.3157	0.119661	2.09004	0.626853	44.7158	0.203317	38989.4	0.0916408	3	0.71325	3.12148	-1.59306	1.1538	1.21009	-0.651726	1.52199	-1.10539	-1.58693	-0.46698	-1.72766
GH	GH	266	0.590909	0.325	113.244	113.244	1	0.21461	3	5.11712	581.07	24.4252	0.142756	3.12637	0.604907	50.771	0.195311	69348.2	0.115058	8	0.943328	3.26157	-1.37484	0.640621	1.14249	-0.552505	0.83059	-0.346682	0.47858	0.170389	-0.810106
GH	GH	267	0.636364	0.5	110.552	105.171	1	0.373639	11.5	2.99935	683.89	28.4556	0.193567	4.11606	0.567827	53.6965	0.194417	93296.8	0.0955581	8	1.66561	3.55133	-0.407962	0.256918	0.440361	-0.674631	-0.14315	1.95677	0.510063	0.181368	-0.573017
GH	GH	268	0.454545	0.25	90.8155	81.9855	1	0.400923	10	3.02375	745.754	26.3513	0.242454	4.25494	0.511968	61.8588	0.183975	89506.2	0.0901766	8	0.773705	3.07235	0.44586	0.446272	-1.25782	-0.752283	0.772095	-0.908919	0.671113	0.153087	-2.01065
GH	GH	269	0.409091	0.25	121.672	115.969	0	0.310778	11.25	5.75479	876.35	52.9589	0.305359	8.25932	0.471419	66.2832	0.173906	61785.6	0.446616	8	0.792386	2.99353	1.53738	-0.99437	0.470374	-0.905667	1.37196	-0.564721	0.596563	-0.725159	-3.12349
GH	GH	270	0.681818	0.575	115.357	110.188	0	0.294741	8.25	3.17653	831.051	36.7819	0.282992	5.59923	0.481705	70.5551	0.18155	44577	0.236509	8	1.62543	3.88488	1.0371	-0.499745	0.202999	-1.23345	-0.816546	2.07522	0.457888	-0.544561	-0.4737
GH	GH	271	0.590909	0.325	103.862	98.2547	0	0.157334	9.5	2.7594	810.866	33.2243	0.271181	4.57701	0.500361	67.0303	0.198572	141080	0.158832	8	0.76471	4.08173	0.793598	0.0442537	-0.410874	0.0697207	-0.971108	-0.75251	0.65913	-0.605551	-1.00482
GH	GH	272	0.590909	0.55	90.9653	74.878	1	0.184589	7.75	2.71629	832.48	48.9416	0.255967	3.36801	0.486112	66.8991	0.211447	141834	0.298162	8	0.566647	3.85135	1.04363	-0.00300164	-1.62099	0.451086	-0.190229	-1.39747	0.671388	0.0694724	-1.07738
GH	GH	273	0.363636	0.225	103.069	99.802	0	0.257617	13.25	3.06448	852.917	33.4265	0.27211	3.37954	0.466546	70.5032	0.22425	66732.6	0.073953	8	0.730819	4.06474	0.866173	0.219295	0.0127533	-0.481473	-0.60491	-0.760789	0.658119	-0.605665	-2.99038
GH	GH	274	0.545455	0.575	123.075	110.03	0	0.164754	10.75	2.67583	798.688	31.057	0.271144	2.77325	0.473462	68.9841	0.247633	33312.8	0.0829671	8	1.10892	3.95453	0.37345	0.116274	0.735172	-0.883189	-0.663342	0.431841	0.495808	-0.510222	-1.52316
GH	GH	275	0.5	0.5	108.844	95.5373	0	0.258696	17.5	4.76209	821.495	37.5249	0.278067	2.71482	0.493923	68.8918	0.259378	208913	0.115044	8	0.578755	3.5176	0.574868	0.205797	-0.208967	1.0918	0.118347	-1.4364	0.666613	-0.604833	-2.01278
GH	GH	276	0.545455	0.325	113.758	108.287	0	0.377985	22	3.33337	914.827	60.8242	0.327969	4.46253	0.496552	74.5103	0.279581	208814	0.0876551	8	0.841724	3.77829	1.58744	0.0736508	0.387132	1.04578	-0.0848661	-0.499619	0.571941	-0.756038	-2.15755
GH	GH	277	0.545455	0.5	116.847	107.666	0	0.299679	14	6.77415	765.465	33.073	0.246409	2.92205	0.497439	77.5662	0.298511	51600.4	0.153205	8	0.811471	3.939	0.444606	0.229194	0.679157	-0.640446	-0.463624	-0.442967	0.472303	-0.575998	-1.51382
GH	GH	278	0.5	0.325	112.884	103.406	1	0.349157	12.5	3.31757	887.584	40.8569	0.318411	4.29136	0.483783	68.9805	0.311117	155924	0.113289	8	0.880924	3.62193	1.15234	0.0441952	0.232455	0.223697	-0.243208	-0.396977	0.612285	0.0667284	-2.10046
GH	GH	279	0.727273	0.65	110.012	86.0236	0	0.257917	19.25	2.93241	950.508	57.2814	0.350815	5.45353	0.48317	75.6738	0.340422	132904	0.0953042	8	0.93378	3.76222	2.30334	0.317416	-1.14888	-0.301569	-0.610626	-0.260433	0.525558	-0.637169	-0.392024
GH	GH	280	0.681818	0.6	116.282	111.023	0	0.214448	15.25	4.91913	792.122	35.3639	0.25835	3.61999	0.483453	78.5353	0.355119	37836.7	0.197926	8	0.75857	3.5687	0.620616	0.102552	0.806752	-1.02548	-0.0302902	-0.618228	0.394932	-0.561827	-0.562422
GH	GH	281	0.545455	0.325	115.821	113.067	0	0.413571	13.5	3.78957	753.694	37.9056	0.238619	3.3725	0.482822	67.5952	0.350914	131257	0.211621	8	0.815397	3.82194	0.194521	-0.210506	1.28453	0.171873	-0.296994	-0.452409	0.596354	-0.646392	-1.80742
GH	GH	282	0.863636	0.85	110.892	105.083	0	0.286545	22.25	3.22627	957.864	52.1432	0.360258	5.79135	0.48297	69.1201	0.356464	194019	0.068164	8	1.18559	3.34305	1.81464	0.0301594	-0.0657711	0.107933	-0.304609	0.438758	0.478684	-0.605091	0.517391
GH	GH	283	0.681818	0.65	118.199	93.6422	0	0.272468	18.25	2.74323	804.91	35.9712	0.268899	3.93145	0.510955	81.3578	0.365983	43863.1	0.268824	8	0.69663	3.82475	1.06107	0.287536	-0.29901	-0.936692	-0.579944	-0.847542	0.418024	-0.521211	-0.227863
GH	GH	284	0.590909	0.325	114.889	102.087	0	0.254557	12.5	5.21163	847.549	32.44	0.309764	4.15231	0.517687	69.3931	0.370253	226377	0.200496	8	0.906014	3.82266	0.858702	-0.0139343	0.297155	0.973412	-0.988871	-0.361868	0.624824	-0.549411	-1.09944
GH	GH	285	0.681818	0.6	89.9526	66.7802	0	0.214592	20	2.55804	950.7	51.8084	0.344516	5.87068	0.532764	73.1845	0.375164	169808	0.0884179	8	0.832673	3.33641	2.41769	0.79445	-2.28501	-0.131254	-0.160297	-0.791188	0.572679	-0.564605	-0.444906
GH	GH	286	0.409091	0.3	116.832	113.241	1	0.189576	14.5	2.50149	894.389	45.6869	0.31737	5.19522	0.529329	78.9795	0.387058	73340.3	0.100409	4	0.905016	3.35298	1.5195	0.515404	1.03782	-0.837839	0.546212	-0.200126	-1.23394	0.0392076	-2.82478
GH	GH	287	0.863636	0.8	114.066	101.352	0	0.161391	6	2.31389	824.553	37.6488	0.287879	4.00729	0.541215	70.6299	0.392608	83063.3	0.177491	4	0.700203	3.49197	0.802564	0.665929	0.158607	-0.761098	-0.219828	-0.99801	-1.31301	-0.459753	1.30617
GH	GH	288	0.772727	0.775	109.348	80.5479	0	0.427222	17.75	3.47302	876.323	46.4482	0.305712	4.77017	0.528062	68.1667	0.399819	242759	0.106115	4	1.08543	3.5515	1.57494	0.491695	-1.08702	0.616628	-0.557061	0.0976521	-1.06082	-0.580531	0.277626
GH	GH	289	0.636364	0.35	113.562	111.834	0	0.147422	20.5	3.55644	923.305	59.9393	0.318461	5.88522	0.529868	75.3325	0.405817	247096	0.180328	4	0.488401	3.14972	1.67956	0.230882	0.726508	1.00895	0.84213	-1.64541	-1.13618	-0.771966	-1.3727
GH	GH	290	0.727273	0.675	120.492	107.605	0	0.280264	9.5	2.26687	792.305	46.229	0.26554	3.39556	0.537163	76.4808	0.41855	70910.7	0.216531	4	0.879723	3.60597	0.745878	0.466471	0.920404	-0.604578	0.0347527	-0.273989	-1.3378	-0.548342	-0.0906374
GH	GH	291	0.681818	0.675	92.2852	78.2077	0	0.226608	13.5	3.68934	859.318	46.3406	0.306717	4.10609	0.531882	67.4955	0.425644	124203	0.127598	4	0.884944	3.79172	1.49812	0.77364	-0.956282	-0.339642	-0.691797	-0.453419	-1.12256	-0.510429	-0.225728
GH	GH	292	0.454545	0.275	99.6441	84.5192	0	0.458786	18.25	3.09035	965.512	53.9432	0.357922	6.2848	0.506021	74.7368	0.432417	219277	0.262017	8	1.5041	3.39567	2.40373	-0.260037	-0.706506	0.541361	-0.274831	1.51543	0.628897	-0.617592	-2.65185
GH	GH	293	0.636364	0.65	111.069	106.76	0	0.134905	19.75	4.44845	816.415	37.7935	0.273528	4.07881	0.471934	77.5881	0.430242	64677.7	0.205021	8	1.31831	4.0664	1.03449	-0.173929	0.870149	-0.908727	-1.15109	1.22865	0.471174	-0.57804	-1.00383
GH	GH	294	0.5	0.3	117.752	113.787	0	0.434466	9	5.24143	843.805	35.361	0.304091	3.63399	0.466475	72.8165	0.419539	216179	0.437316	8	1.40874	3.83679	0.690213	-1.08837	1.4693	1.12858	-0.939498	1.45619	0.601406	-0.548727	-2.13906
GH	GH	295	0.727273	0.675	105.98	85.2723	0	0.296919	20.5	4.22276	976.756	56.286	0.362439	5.30526	0.473518	71.0624	0.413944	351264	0.0706265	8	0.431447	3.61836	2.19158	0.166882	-1.09144	1.98652	-0.616369	-1.97964	0.772046	-0.754743	-0.628475
GH	GH	296	0.727273	0.65	113.718	79.9952	0	0.280205	11.75	2.19506	845.203	37.5913	0.289858	3.96973	0.496802	79.5122	0.422983	39575.4	0.178702	8	0.756849	4.03091	1.53051	0.56317	-1.05775	-1.20273	-1.18371	-0.699921	0.467203	-0.49834	0.17567
GH	GH	297	0.454545	0.375	112.882	105.368	0	0.239446	10.5	3.14497	784.382	32.1979	0.259424	2.73815	0.500189	70.7328	0.413469	268432	0.214047	8	0.672637	3.9817	0.308637	-0.146966	0.989279	1.73729	-0.862943	-0.976868	0.732512	-0.651277	-2.40056
GH	GH	298	0.863636	0.8	87.008	68.3615	0	0.332505	22.25	4.15526	950.396	60.6965	0.333917	5.35681	0.515276	70.5435	0.415711	189996	0.0899354	8	0.956698	3.11476	2.28875	0.667892	-2.08626	0.0450265	0.187227	-0.422345	0.509701	-0.577259	0.711749
GH	GH	299	0.454545	0.3	104.929	99.4812	0	0.206907	18.5	4.43916	919.667	42.4216	0.324815	5.35662	0.517273	80.4325	0.420392	91978.5	0.122986	4	1.24683	4.15845	1.98822	0.395163	0.271813	-0.767509	-1.21137	0.941366	-1.14459	-0.606046	-2.23436
GH	GH	300	0.727273	0.7	105.261	75.847	0	0.356893	9	2.75333	807.104	42.0923	0.276352	3.85424	0.54539	75.1309	0.415089	118996	0.140051	4	1.00029	3.8058	1.37338	0.827561	-1.14891	-0.483923	-0.730774	-0.0432787	-1.17879	-0.513101	0.228093
GH	GH	301	0.681818	0.55	108.073	103.736	0	0.464037	20.25	3.99343	970.734	49.9826	0.36909	5.68539	0.544209	68.1669	0.419339	297817	0.128988	4	0.919951	3.6376	1.81195	0.301093	0.227239	1.4361	-0.703994	-0.412298	-1.07267	-0.622326	-0.583481
GH	GH	302	0.590909	0.325	109.041	106.608	0	0.175198	19.5	5.38081	915.704	51.4142	0.335882	5.28311	0.52931	78.8542	0.422014	98116.2	0.191965	4	0.801509	3.5423	1.78222	0.425393	0.570049	-0.50791	0.0256141	-0.55595	-1.26026	-0.603676	-1.30538
GH	GH	303	0.681818	0.6	106.991	97.3582	0	0.165821	11.25	2.90016	790.412	42.2527	0.261722	3.86032	0.514101	75.7129	0.427039	60603.7	0.101474	4	1.117	3.20829	0.975747	0.584715	0.282343	-1.19505	0.492237	0.403237	-1.2777	-0.5478	-0.585711
GH	GH	304	0.409091	0.225	102.689	75.9123	0	0.211239	12	3.87045	877.594	42.1501	0.327252	4.50661	0.493272	67.8122	0.417431	164642	0.213311	4	0.945106	3.69093	1.7098	0.198631	-0.946297	0.125967	-0.51698	-0.207417	-0.940173	-0.548652	-2.52913
GH	GH	305	0.681818	0.675	96.2042	73.5102	0	0.297563	16	4.58971	971.467	55.5152	0.36154	6.05552	0.484336	73.2331	0.414622	296303	0.262793	8	1.1017	3.81141	2.54148	-0.267696	-1.68445	1.32625	-1.15424	0.21057	0.730363	-0.658035	-0.729055
GH	GH	306	0.909091	0.725	108.057	106.005	0	0.132316	14	2.81762	825.511	39.8704	0.276995	4.38497	0.491149	77.2311	0.424447	65978.2	0.259037	8	1.4939	3.65166	1.00484	-0.178149	0.530902	-1.09726	-0.771941	1.66563	0.309899	-0.490463	1.24337
GH	GH	307	0.545455	0.325	112.328	105.433	0	0.265921	9.5	3.95915	868.298	33.3921	0.313494	4.42576	0.495215	69.9069	0.423608	158502	0.153268	8	0.534179	4.19329	1.07109	0.17736	0.62056	0.269925	-1.42144	-1.40716	0.650717	-0.598644	-1.48743
GH	GH	308	0.681818	0.625	108.075	102.243	0	0.238071	22.25	3.26561	979.741	57.0986	0.356518	6.88874	0.482345	72.2222	0.415975	217574	0.0923901	8	0.952	3.42072	2.28445	0.00347865	-0.05088	0.300364	-0.205259	-0.219076	0.599556	-0.734036	-1.11537
GH	GH	309	0.545455	0.5	102.522	78.9969	0	0.205354	16.5	5.67541	890.461	40.1778	0.306219	4.83685	0.478604	82.7018	0.422844	71433.7	0.087902	8	0.9187	4.33961	2.12479	0.501045	-1.1111	-1.02657	-1.64076	-0.116611	0.602869	-0.61625	-1.49548
GH	GH	310	0.454545	0.325	114.699	95.8991	0	0.363735	12.25	2.81452	785.844	32.1957	0.254398	3.44276	0.500889	74.941	0.416122	187582	0.105056	8	0.878194	4.14551	0.799517	0.233023	0.320191	0.527089	-1.17247	-0.290446	0.696391	-0.655151	-2.33719
GH	GH	311	0.636364	0.575	92.1341	66.4223	3	0.233171	16.75	2.86196	949.517	49.0876	0.351292	4.3856	0.506682	68.3834	0.416847	384057	0.0633788	11	0.621174	4.16694	2.03773	0.35454	-2.06301	2.4902	-1.74007	-1.42231	2.1225	1.32779	-0.895482
GH	GH	312	0.454545	0.275	100.463	97.2884	2	0.184655	11.5	3.6347	912.925	45.2812	0.312457	4.43986	0.50087	77.7874	0.417564	51454.3	0.7157	6	1.51509	3.86564	1.43997	-1.05264	0.458629	-0.429347	-0.651889	1.91855	-0.425439	0.928735	-1.97761
GH	GH	313	0.636364	0.65	107.85	74.8113	0	0.157692	16	3.59609	837.474	33.9437	0.276847	4.41384	0.503588	71.0967	0.406461	44104.4	0.848539	6	0.7002	4.0955	1.10618	-0.866462	-1.07102	-0.492152	-1.25274	-0.755007	-0.304835	-0.333112	0.0717644
GH	GH	314	0.5	0.3	107.134	89.4796	0	0.207845	16.75	4.88521	911.995	35.6053	0.321732	4.54356	0.533643	74.9882	0.402689	227691	0.914528	6	1.15268	3.90879	1.20996	-1.3958	-0.172914	1.65977	-1.17997	0.596775	-0.26526	-0.369466	-1.24666
GH	GH	315	0.863636	0.8	86.7313	77.8808	1	0.319638	16.75	2.55689	886.739	47.9809	0.283415	4.24043	0.539362	78.4641	0.408022	256216	0.581442	6	0.887157	3.92239	1.46563	-0.396451	-1.25899	1.44805	-1.09658	-0.337714	-0.323555	0.154116	1.3703
GH	GH	316	0.590909	0.55	98.4229	74.1488	0	0.246751	16.25	3.54777	917.798	33.5822	0.33738	4.46864	0.529466	77.661	0.410753	30494.5	0.894412	6	1.32865	3.73498	1.59086	-0.918909	-1.18761	-0.634311	-1.02494	1.14369	-0.47036	-0.181272	-0.176701
GH	GH	317	0.454545	0.35	113.414	83.8961	0	0.231051	9.5	4.15817	795.88	29.6203	0.266775	3.5983	0.539387	76.3375	0.404419	87754.7	0.916287	6	0.778734	3.60402	0.61403	-0.968154	-0.282104	0.27214	-0.269289	-0.534955	-0.353257	-0.31375	-1.41501
GH	GH	318	0.727273	0.675	102.66	94.3601	0	0.279297	20	3.201	857.053	40.548	0.265179	4.22506	0.565534	67.3363	0.396172	542254	0.654464	6	1.37209	3.94857	0.61013	-1.27022	0.042215	4.6058	-1.50918	1.06146	-0.0498114	-0.610155	0.034746
GH	GH	319	0.590909	0.35	101.857	97.5664	0	0.179882	6.75	4.51271	870.948	37.968	0.296059	3.0802	0.563176	80.5894	0.394983	93512.7	0.716472	7	0.665062	3.65062	0.777106	-0.374538	0.254217	0.471317	-0.266951	-0.964745	-0.10134	-0.340874	-0.522841
GH	GH	320	0.772727	0.65	112.431	100.269	1	0.171758	14	6.5633	722.456	29.3426	0.206146	3.58668	0.550703	65.2188	0.390208	68299.8	0.422967	12	0.718312	4.02099	-0.159559	-0.0442847	0.418962	-0.376137	-1.05209	-0.845076	2.11069	0.220602	0.731659
GH	GH	321	0.681818	0.725	96.5588	81.9449	0	0.21401	15	3.47949	913.345	43.0147	0.315729	3.93788	0.574308	66.6666	0.380653	214480	0.621902	7	0.781791	3.91502	1.10645	-0.252706	-0.845109	1.48237	-1.08069	-0.809849	0.0992869	-0.372034	0.238728
GH	GH	322	0.590909	0.325	110.199	107.308	0	0.255845	10	3.5204	909.196	40.6278	0.306081	3.83488	0.618765	73.5919	0.383886	325090	0.517658	3	0.952416	3.70002	0.779608	-0.113312	0.771518	2.57889	-0.556302	-0.239565	-1.60851	-0.477812	-0.685283
GH	GH	323	0.772727	0.675	113.28	89.5023	0	0.265022	17.25	6.36597	758.734	29.8493	0.248101	3.62073	0.643724	68.8475	0.382419	60105	0.281627	3	1.05698	3.40145	0.344675	1.09743	-0.293429	-0.850603	-0.115307	0.00527536	-1.82451	-0.29743	1.22792
GH	GH	324	0.5	0.275	85.4486	75.8916	1	0.220927	18.75	4.02369	759.367	39.0555	0.260271	3.10477	0.666953	70.1306	0.378064	280961	0.469071	3	0.92051	4.00923	0.586837	0.558125	-0.79532	2.11527	-0.871925	-0.396816	-1.51794	0.22592	-0.945468
GH	GH	325	0.454545	0.425	81.4881	59.6746	6	0.38489	13.5	3.00347	855.988	33.2043	0.324892	3.96545	0.707977	68.2061	0.372031	171533	0.236746	3	1.09057	5.0237	1.51119	1.5588	-2.08074	0.603972	-2.86846	0.158581	-1.53075	3.69441	-0.504937
GH	GH	326	0.454545	0.25	106.231	104.391	4	0.369437	2.75	3.84776	730.274	25.0525	0.169518	0.70006	0.726981	73.6321	0.366369	73257.9	0.0464825	8	1.24704	3.26158	-0.824467	1.90454	1.05861	-0.0692022	0.736088	0.569427	0.143753	2.36253	-1.38943
GH	GH	327	0.5	0.35	112.562	110.126	0	0.533355	22.75	4.99733	736.873	45.478	0.142787	1.2127	0.737248	45.0294	0.348225	149105	0.000648568	7	1.10724	2.92548	-1.32969	1.89835	1.70315	0.959446	1.65782	-0.143522	-0.124979	-0.415915	-1.58444
GH	GH	328	0.772727	0.55	119.429	116.95	1	0.500345	22.5	6.88979	722.213	38.9994	0.169328	1.4467	0.747525	62.5909	0.291731	105260	0.00309597	7	1.09134	2.5643	-1.13755	2.01692	1.39358	0.209753	1.98147	-0.171475	-0.397478	0.325888	0.783741
GH	GH	329	0.681818	0.425	122.054	122.054	0	0.617158	24.25	3.98603	762.886	56.7529	0.173359	1.15375	0.759659	63.374	0.260767	319499	0.0104008	11	1.11246	2.63606	-1.03931	1.58469	1.70375	3.01097	2.09846	-0.210811	1.42001	-0.553494	-0.61306
GH	GH	330	0.590909	0.675	120.215	115.601	1	0.555939	22.25	6.31378	729.669	52.6887	0.153608	1.11335	0.748115	70.4141	0.251142	160722	0.00596503	3	1.12658	2.84307	-0.742322	1.97782	1.46125	1.02034	2.19125	0.0952477	-1.98386	0.150631	-0.911858
GH	GH	331	0.727273	0.55	123.127	121.015	2	0.573948	19	2.51152	687.003	38.4962	0.182352	0.928163	0.739461	69.5799	0.253125	179073	0.0775019	10	1.24941	2.98751	-1.21391	1.48151	1.57614	1.30944	1.23567	0.418491	0.902429	0.942172	0.342422
GH	GH	332	0.772727	0.45	119.488	118.921	1	0.517428	8	2.34915	655.272	32.8967	0.160387	0.921432	0.740472	59.1642	0.245908	107827	0.322394	9	0.966639	3.9117	-1.61775	1.14581	1.63964	0.962537	-0.2622	-0.337902	0.546355	0.364233	1.29837
GH	GH	333	0.681818	0.625	120.588	118.273	0	0.387741	13.25	6.68685	663.14	34.0179	0.163237	1.03576	0.751434	54.8007	0.244094	82631.9	0.40723	3	0.657082	3.04087	-1.7203	1.30206	1.73551	0.659789	1.49565	-1.39315	-1.98219	-0.248307	0.668602
GH	GH	334	0.636364	0.4	104.214	104.214	0	0.128246	7.75	2.51015	592.629	28.1537	0.0965158	1.41922	0.736583	56.1882	0.242242	65611.7	0.00381013	3	1.19352	4.62545	-1.35148	1.98327	1.01408	-0.191383	-1.20637	0.490762	-1.7487	-0.443943	0.322541
GH	GH	335	0.5	0.3	117.235	116.251	3	0.305668	10.75	7.3581	601.548	31.3133	0.11344	1.64588	0.671592	54.2601	0.238869	44848.3	0.0216593	8	0.594537	2.71107	-1.72169	1.52769	1.58032	-0.445109	2.30713	-1.53111	0.307318	1.52421	-1.53516
GH	GH	336	0.545455	0.35	117.6	117.313	0	0.472385	17	6.12769	688.813	46.5857	0.174061	6.16166	0.62985	54.1727	0.242158	64747.9	0.405209	3	0.385959	3.30944	-0.218992	0.366707	1.28664	-0.530486	1.30312	-1.95219	-1.60976	-0.645456	-1.2337
GH	GH	337	0.590909	0.325	121.888	121.683	1	0.423154	18.5	3.71216	674.333	44.6195	0.169789	3.86737	0.61248	64.4471	0.240919	55333.5	0.0701067	3	1.16601	3.60622	-0.309165	0.843799	1.67757	-0.785557	0.695732	0.574563	-1.73199	0.0256611	-1.11526
GH	GH	338	0.590909	0.45	118.352	116.764	0	0.5339	8.75	2.27314	627.177	27.2207	0.155201	2.57281	0.605599	63.4598	0.251581	21807.6	0.079167	11	1.25274	3.94355	-0.935956	0.731453	1.46829	-0.822467	-0.396114	0.772858	1.60802	-0.50107	-0.888638
GH	GH	339	0.590909	0.45	123.38	121.049	1	0.522792	0.75	6.75077	558.817	30.9134	0.119276	3.22781	0.568265	55.2076	0.257867	76050.6	0.556022	3	1.36264	2.98622	-1.48799	-0.668763	2.10348	-0.352245	1.48007	1.25753	-1.66229	0.17847	-0.948214
GH	GH	340	0.681818	0.45	120.563	120.475	0	0.485615	1.75	5.00031	641.401	39.7013	0.170313	4.31429	0.548174	51.8682	0.261758	67583.5	0.457955	10	1.11829	3.26668	-0.891633	-0.613703	1.69148	-0.351393	0.772874	0.371199	1.27999	-0.537602	-0.529276
GH	GH	341	0.545455	0.45	119.897	117.059	0	0.610711	7.5	4.50437	637.768	33.8892	0.167718	3.0251	0.576234	57.9609	0.263572	69016.1	0.440541	9	0.644307	2.99307	-1.09997	-0.119908	1.57276	-0.0251018	1.46188	-1.17462	0.835889	-0.493574	-1.38591
GH	GH	342	0.590909	0.45	126.114	121.435	0	0.355975	8.5	3.40528	624.465	30.7403	0.124682	4.70814	0.641384	56.3277	0.261931	56690.6	0.464045	9	0.929103	2.99395	-1.18422	0.0563374	1.72934	-0.483741	1.35689	-0.308278	0.76855	-0.496818	-0.826372
GH	GH	343	0.5	0.275	113.731	112.615	0	0.262419	4.75	3.71045	536.467	24.1488	0.0949668	1.10453	0.632884	56.0738	0.255781	28832.7	0.0280818	3	1.53322	3.63968	-1.66929	1.10709	1.80608	-0.874077	0.455896	1.6529	-1.70052	-0.463674	-1.42167
GH	GH	344	0.454545	0.3	85.6505	69.784	0	0.187159	0	3.01398	506.926	26.7661	0.0780353	2.60844	0.573499	50.5143	0.251378	22692.4	0.213764	8	0.974925	3.94047	-0.957793	0.65786	-0.92817	-1.06396	-0.135216	-0.127078	0.714319	-0.532004	-1.68628
GH	GH	345	0.272727	0.15	93.9798	91.8017	1	0.292183	0	3.33738	505.306	17.4602	0.106169	3.04975	0.551364	45.8804	0.242189	37026.7	0.439716	8	1.39963	4.44391	-1.3381	-0.457195	0.660221	-0.630264	-1.1323	1.41854	0.79105	0.179052	-3.01999
GH	GH	346	0.681818	0.425	97.1669	95.2861	0	0.183459	2.25	1.67116	474.949	19.0887	0.0816649	2.2325	0.582973	40.7116	0.227319	72862.6	0.0960194	8	1.72248	5.18681	-1.63993	0.382185	0.632757	-0.562204	-2.72735	2.32014	0.702661	-0.508008	0.270226
GH	GH	347	0.409091	0.225	108.011	108.011	0	0.218995	0	1.56345	488.176	13.2988	0.102095	1.6725	0.627279	45.2974	0.205033	27302.7	0.285684	8	1.82271	5.45839	-1.88619	0.15387	1.65425	-0.362735	-2.95573	2.74555	0.617196	-0.404897	-1.53498
GH	GH	348	0.681818	0.4	84.9206	84.8539	0	0.257366	1	1.37958	497.615	16.98	0.0938116	2.19844	0.632859	38.442	0.178892	21508.2	0.0856999	8	1.78884	5.98416	-1.4253	0.853714	-0.126538	-0.892068	-4.11729	2.50593	0.676766	-0.41119	0.868665
GH	GH	349	0.409091	0.325	81.1209	75.3331	0	0.275868	0	1.50473	466.175	11.6733	0.0781769	1.85539	0.598803	43.7358	0.152619	7435.14	0.17322	8	1.20207	7.4789	-1.17762	0.656666	-0.516407	-0.553182	-6.16513	0.974642	0.957174	-0.541531	-0.964305
GH	GH	350	0.545455	0.35	97.8044	95.8123	0	0.294979	0	2.38932	458.888	15.1993	0.0722114	2.19386	0.585902	38.3821	0.127247	10246	0.40656	8	0.837667	5.11312	-2.03762	0.0153302	0.481743	-0.537139	-2.0705	-0.412916	0.731597	-0.453939	-0.383911
GH	GH	351	0.454545	0.275	101.422	101.356	0	0.322517	0	2.35271	467.805	18.3853	0.081826	2.21229	0.571745	34.169	0.111372	25859.6	0.171517	8	0.990996	4.88243	-2.01334	0.290047	0.845104	-0.577966	-1.58769	-0.0028506	0.787707	-0.529221	-1.49153
GH	GH	352	0.590909	0.575	101.812	97.2776	0	0.183403	0	1.75126	479.452	17.9175	0.0865819	2.32771	0.589143	42.3721	0.101292	19352.7	0.142178	8	1.05329	5.89427	-1.58674	0.516142	0.36298	-0.648128	-3.4192	0.315492	0.754557	-0.548647	-0.087237
GH	GH	353	0.590909	0.475	88.9173	85.1516	0	0.267733	1.5	1.92406	476.583	17.4079	0.0866823	2.21752	0.600924	41.6585	0.0798694	33633.1	0.0896945	8	1.13225	5.26159	-1.52909	0.770441	-0.478166	-0.687913	-2.46947	0.390193	0.741724	-0.499724	-0.0914617
GH	GH	354	0.772727	0.45	73.6719	72.2083	1	0.17024	0	2.09882	448.596	12.4279	0.0721291	1.78751	0.566178	41.6879	0.0647722	3294.23	0.110781	8	1.20308	6.7884	-1.3585	0.630063	-1.34527	-1.02873	-5.24016	0.838966	0.844735	0.171932	1.82518
GH	GH	355	0.636364	0.35	95.8591	95.6547	1	0.274051	1.5	1.71711	517.138	18.858	0.0892166	2.23161	0.572051	39.6419	0.0618333	49769.1	0.141246	8	0.972362	4.87214	-1.70614	0.425284	0.00823879	-0.489228	-1.74067	-0.105717	0.72363	0.155116	0.0727298
GH	GH	356	0.727273	0.525	94.8659	92.2852	0	0.224433	0	2.79822	495.587	17.6776	0.0969068	2.23867	0.584403	41.8619	0.0500667	31192	0.20131	8	0.769797	4.98017	-1.68296	0.504134	-0.334826	-0.587469	-1.98489	-0.761179	0.675519	-0.472619	1.00424
GH	GH	357	0.681818	0.575	101.883	98.3259	0	0.331102	0	1.73776	456.242	14.5616	0.0872994	1.90302	0.613874	43.5232	0.0520278	22191.7	0.16815	8	1.04899	6.28775	-1.77962	0.591465	0.250383	-0.438389	-4.14196	0.304549	0.706127	-0.50148	0.94347
GH	GH	358	0.818182	0.6	99.2219	97.7863	0	0.245479	1.5	3.59355	501.348	15.6058	0.107625	2.15884	0.609877	40.4393	0.0445889	15609.6	0.164284	8	1.08835	4.69261	-1.85582	0.645389	-0.0785129	-0.852845	-1.73445	0.147553	0.543124	-0.380159	1.7951
GH	GH	359	0.954545	0.6	80.5614	80.3693	0	0.524379	0	3.74024	472.441	15.5531	0.0915073	1.90857	0.56353	39.9523	0.035225	8662.65	0.0744951	8	0.727318	5.56323	-1.56554	0.828582	-1.27518	-1.07619	-3.20316	-0.89402	0.702157	-0.460021	3.01053
GH	GH	360	0.727273	0.6	91.611	89.5765	0	0.179242	0	2.04808	531.043	16.7757	0.0823744	2.75287	0.555434	42.221	0.0162611	15236.3	0.279584	8	0.949707	5.29229	-1.46312	0.114561	-0.620326	-0.829872	-2.53302	-0.0916623	0.727065	-0.489998	1.0329
GH	GH	361	0.772727	0.6	87.3758	85.8366	1	0.153016	0	2.47537	522.489	19.6938	0.0933212	2.79789	0.567671	39.2136	0.0106083	37173.5	0.21448	8	0.917967	4.26642	-1.56458	0.344277	-0.969805	-0.832413	-0.868186	-0.400411	0.666397	0.216159	1.22206
GH	GH	362	0.772727	0.6	97.642	95.4167	0	0.202405	0	1.78066	459.039	16.8666	0.082627	2.10532	0.591688	42.2121	-0.0141444	18953.3	0.138261	8	0.724804	5.59298	-1.8104	0.639726	-0.314732	-0.629465	-2.86616	-0.832414	0.691249	-0.518574	1.49736
GH	GH	363	0.681818	0.55	99.4924	93.8831	1	0.254725	1	1.7606	467.34	15.8527	0.0826957	1.84177	0.603556	42.2159	-0.0218667	37858.9	0.0865677	8	1.12026	5.11372	-1.8699	0.680942	-0.327839	-0.551662	-2.1268	0.332176	0.666187	0.186229	0.678735
LM	LM_1	1	0.111111	0.1	96.8291	67.0001	1	0.621274	0	0.852146	379.189	3.27836	0.123892	1.14668	0.305196	8.28876	0.12167	119.209	0.516477	10	0.603662	19.078	-0.86893	-0.860251	-0.613084	-0.553963	0.110005	-0.810306	1.25778	0.15127	-1.52637
LM	LM_1	2	0.333333	0.35	85.5618	57.2554	3	0.645115	0	0.852146	375.126	3.70394	0.120951	1.28964	0.320728	6.92236	0.124546	119.209	0.571633	10	0.586779	15.1355	-0.924358	-0.906986	-1.03995	-0.706782	0.189787	-0.871473	1.18749	1.59957	0.110025
LM	LM_1	3	0.416667	0.475	105.591	101.066	0	0.335355	0	0.852146	380.079	4.06981	0.130401	1.50779	0.324376	8.1372	0.138938	119.209	0.592573	10	0.707286	12.2483	-1.14007	-1.09335	0.0398321	-0.59688	0.279645	-0.601661	1.09438	-0.490446	0.446011
LM	LM_1	4	0.444444	0.5	87.0194	48.6916	0	0.254167	0	0.852146	404.428	3.3101	0.14125	1.26877	0.333079	8.94381	0.152143	119.209	0.532761	10	0.618442	12.6175	-0.74685	-0.69581	-1.30092	-0.765498	0.090744	-0.903768	1.14216	-0.453027	0.811473
LM	LM_1	5	0.583333	0.65	94.1905	82.8558	0	0.485959	0	0.882204	439.861	5.4344	0.143007	1.72414	0.375632	8.83316	0.164222	119.209	0.553786	10	0.741206	9.38629	-0.914853	-0.782932	-0.563668	-0.779175	0.218345	-0.619089	1.02893	-0.438699	1.66567
LM	LM_1	6	0.527778	0.575	97.1437	93.4784	1	0.413422	0	0.885253	497.606	6.54405	0.14103	2.0148	0.390368	12.7185	0.177178	119.209	0.464672	10	0.708957	11.1474	-0.770001	-0.560377	-0.342344	-0.872643	0.206227	-0.660322	1.02588	0.20911	1.22443
LM	LM_1	7	0.416667	0.425	104.521	103.311	1	0.497154	0	1.65072	429.057	5.57386	0.139021	1.40493	0.408559	10.4156	0.186473	119.209	0.473311	10	0.735741	9.37785	-1.03246	-0.614985	0.109745	-0.72631	0.433153	-0.588089	1.03874	0.208826	0.445271
LM	LM_1	8	0.416667	0.425	104.863	103.416	0	0.46504	0	1.74231	454.636	4.79289	0.13191	1.76895	0.396437	11.2833	0.204681	119.209	0.50335	10	0.658095	11.0979	-0.959723	-0.672959	0.128903	-0.713426	0.299622	-0.755009	1.05241	-0.496886	0.435739
LM	LM_1	9	0.611111	0.65	100.767	98.5071	0	0.476059	0	1.70084	505.844	6.35132	0.164393	2.20193	0.405792	11.3149	0.228295	119.209	0.558539	10	0.797756	11.2099	-0.787167	-0.758082	-0.135298	-0.799478	-0.000759349	-0.465546	0.97853	-0.43004	1.84042
LM	LM_1	10	0.638889	0.7	102.745	102.459	0	0.678534	0	1.75115	474.966	6.25304	0.148307	1.49178	0.434986	11.7919	0.245751	119.209	0.508201	10	0.781984	8.00894	-0.962006	-0.564567	0.0248716	-0.80451	0.22813	-0.529588	0.942651	-0.42849	1.98171
LM	LM_1	11	0.527778	0.625	103.549	98.7129	0	0.677722	0	1.78599	508.73	6.16429	0.141687	0.590652	0.45802	13.9011	0.262259	119.209	0.438662	10	0.702076	10.1496	-0.932014	-0.28462	0.0554741	-0.703754	0.219065	-0.718277	0.960223	-0.441845	1.23808
LM	LM_1	12	0.5	0.575	105.383	104.496	0	0.682386	0	1.79614	519.31	6.44659	0.141606	0.798328	0.471857	12.8327	0.272884	119.209	0.458448	10	0.835709	9.27454	-0.955583	-0.360444	0.256082	-0.693683	0.261477	-0.404583	0.951412	-0.434918	1.03687
LM	LM_1	13	0.611111	0.75	107.184	103.539	0	0.463725	0	1.49652	504.802	6.59263	0.145095	0.764801	0.498141	13.1017	0.280905	119.209	0.461965	10	0.787968	9.95328	-0.984212	-0.286576	0.164507	-0.721059	0.13173	-0.534993	0.911242	-0.414296	1.84418
LM	LM_1	14	0.555556	0.65	109.502	107.452	2	0.377495	0	0.883624	482.481	8.20126	0.126605	0.603799	0.610534	14.245	0.2864	3556.57	0.359136	10	1.80611	6.3416	-1.04222	-0.108563	0.405412	-0.94197	0.279297	1.79843	0.830475	1.00217	1.42363
LM	LM_1	15	0.5	0.55	98.1436	98.0182	2	0.450735	0	1.71809	561.915	10.3368	0.174725	1.03861	0.647263	26.8483	0.290286	42573.7	0.189315	10	1.52847	6.1895	-0.46796	0.464914	-0.057133	-0.889632	0.287358	1.10549	0.835219	0.942459	0.996144
LM	LM_1	16	0.416667	0.375	109.772	109.332	0	0.446709	0	1.68919	492.94	7.36289	0.136255	0.621875	0.701093	15.4329	0.294538	8487.41	0.403023	10	1.31334	6.18087	-1.05356	0.0823173	0.537259	-0.599174	0.442998	0.609883	0.845701	-0.389757	0.60235
LM	LM_1	17	0.611111	0.65	101.652	100.091	0	0.481916	0	1.75413	529.189	9.98729	0.152642	1.04315	0.639721	23.9555	0.290784	28461.5	0.1942	10	1.63726	5.90748	-0.603445	0.43586	-0.00025198	-1.00077	0.199685	1.32124	0.809744	-0.438608	1.67869
LM	LM_1	18	0.638889	0.7	104.329	103.041	0	0.417388	0	1.75276	538.493	10.2382	0.159071	0.918047	0.673873	19.3904	0.287068	32907.8	0.399264	10	1.38006	6.63215	-0.814743	0.0660835	0.110053	-0.628129	0.179519	0.738973	0.789184	-0.371513	2.08881
LM	LM_1	19	0.555556	0.575	102.123	101.846	0	0.389018	0	1.70594	538.705	10.7663	0.164032	0.67182	0.684217	20.6888	0.291089	41179.8	0.264889	10	1.74905	5.36446	-0.714844	0.310084	0.157931	-0.733638	0.237276	1.56066	0.797952	-0.393433	1.39546
LM	LM_1	20	0.583333	0.65	105.7	103.889	0	0.635427	0	2.46255	584.487	10.7803	0.170529	1.58799	0.694889	29.9917	0.284557	69561.8	0.17619	10	1.69918	4.84655	-0.386787	0.532149	-0.0223468	-0.806407	0.227755	1.4431	0.785952	-0.450787	1.49543
LM	LM_1	21	0.638889	0.7	108.694	107.846	2	0.380848	0	2.3978	560.121	13.4681	0.177816	0.978606	0.702675	21.649	0.283643	35850.2	0.399127	10	1.41198	6.97724	-0.744127	0.0846204	0.166267	-0.609816	0.211032	0.842783	0.755798	1.02364	2.13846
LM	LM_1	22	0.472222	0.5	106.318	104.44	0	0.483473	0	1.70295	557.734	11.3269	0.164894	1.48313	0.695092	22.7174	0.300573	39680.2	0.253483	10	1.58307	5.57269	-0.568148	0.370491	0.214054	-0.775269	0.315521	1.19679	0.828475	-0.435082	0.808626
LM	LM_1	23	0.638889	0.7	104.071	103.454	1	0.507745	0	2.81398	586.273	12.3496	0.177012	1.18613	0.705331	27.604	0.308457	45429.6	0.248984	10	1.61697	5.39381	-0.489919	0.440626	0.0236852	-0.825003	0.191789	1.27333	0.748583	0.291608	1.98439
LM	LM_1	24	0.416667	0.475	110.08	108.943	2	0.514416	0	3.31643	606.327	14.2399	0.201152	0.890951	0.707718	23.1229	0.295951	25763.1	0.343371	10	1.67756	5.35702	-0.563443	0.159951	0.367538	-0.630664	0.386249	1.4574	0.785512	1.01557	0.56338
LM	LM_1	25	0.388889	0.35	112.412	112.29	0	0.509337	0	2.00569	610.244	14.1988	0.196626	1.49544	0.688738	31.8513	0.286276	59248.6	0.312728	10	1.55707	4.27848	-0.35808	0.191849	0.347999	-0.505133	0.473647	1.17997	0.804956	-0.444196	0.214374
LM	LM_1	26	0.555556	0.625	109.82	109.42	1	0.39047	0	3.32156	636.743	18.4985	0.21913	1.83096	0.718048	30.5678	0.283165	62001.6	0.328145	10	1.70526	4.3926	-0.258128	0.195289	0.116333	-0.58196	0.306241	1.49332	0.737962	0.293695	1.41081
LM	LM_1	27	0.666667	0.7	113.305	112.383	3	0.379636	0	2.65228	651.146	18.9165	0.213842	1.86242	0.698876	30.4572	0.286324	88986.5	0.305948	10	1.46632	4.06361	-0.297099	0.24255	0.0376705	-0.550803	0.331323	0.960206	0.732309	1.66688	2.1697
LM	LM_1	28	0.5	0.6	115.842	114.397	0	0.516227	0	1.90968	657.26	16.1779	0.217207	1.188	0.694705	29.3082	0.302532	57157.9	0.343286	10	1.0119	4.61636	-0.386943	0.306893	0.295468	-0.369194	0.455649	-0.113016	0.77784	-0.417797	1.05987
LM	LM_1	29	0.583333	0.75	113.56	110.094	0	0.447524	0	1.95299	613.031	15.2164	0.187492	1.43524	0.676838	25.0396	0.313778	60540.6	0.360726	10	1.46983	4.12331	-0.509389	0.1177	0.263562	-0.535005	0.328636	0.947844	0.774737	-0.403033	1.57256
LM	LM_1	30	0.5	0.625	114.63	113.802	0	0.535917	0	3.57437	682.389	17.6528	0.226031	1.82267	0.681775	30.0626	0.330849	59619.7	0.328038	10	1.19948	4.29487	-0.21184	0.274927	0.302025	-0.494312	0.385152	0.328014	0.780362	-0.427686	0.989891
LM	LM_1	31	0.5	0.65	113.733	111.394	0	0.456118	0	3.10062	629.205	16.8421	0.194628	1.54277	0.688598	25.8709	0.340851	63600.6	0.375243	10	1.35437	3.95687	-0.446104	0.130375	0.394527	-0.442867	0.415546	0.694747	0.791996	-0.416195	1.00132
LM	LM_1	32	0.444444	0.525	117.522	115.46	0	0.533388	0	3.15499	711.229	21.0299	0.240646	2.13252	0.724146	33.728	0.354776	88532.3	0.329593	10	1.06257	4.50676	-0.0548836	0.36561	0.363801	-0.277181	0.429953	0.0111468	0.781819	-0.451378	0.608487
LM	LM_1	33	0.583333	0.675	116.914	112.51	1	0.56661	0	2.02926	661.725	19.8085	0.216784	1.43371	0.729828	33.378	0.354538	55676.5	0.27842	10	1.45127	4.08911	-0.224799	0.458624	0.283993	-0.629751	0.343571	0.9087	0.712394	0.279812	1.55195
LM	LM_1	34	0.527778	0.6	116.407	113.738	1	0.440182	0	4.08517	694.852	19.4452	0.232323	1.2019	0.703183	30.5268	0.359205	131111	0.309208	10	0.941589	4.32345	-0.263353	0.393641	0.315005	-0.0435052	0.405094	-0.28494	0.792234	0.253958	1.1857
LM	LM_1	35	0.583333	0.75	117.483	114.973	1	0.571706	4.25	3.53769	749	35.4092	0.225173	1.63976	0.651042	29.8595	0.366016	116956	0.311616	10	1.07942	3.67107	-0.0371681	0.278054	0.338572	-0.152681	0.580539	0.0668703	0.773717	0.202759	1.30782
LM	LM_1	36	0.527778	0.625	117.22	114.739	1	0.592065	1.5	3.35366	728.209	21.8073	0.231796	1.55006	0.65597	30.7341	0.37207	106262	0.287875	10	1.21795	4.33087	-0.118974	0.310698	0.364106	-0.307171	0.360316	0.381999	0.788909	0.243931	1.07037
LM	LM_1	37	0.666667	0.85	115.385	111.055	0	0.487154	0	3.03	698.361	22.671	0.232091	1.91008	0.684711	33.2096	0.379508	72219.6	0.311817	10	1.48689	3.82996	-0.0624536	0.301867	0.213377	-0.595924	0.213119	0.983065	0.710611	-0.414255	2.02993
LM	LM_1	38	0.611111	0.75	118.751	116.267	0	0.530206	0	3.3634	738.044	21.9787	0.249219	1.73514	0.686434	37.403	0.389576	109778	0.252602	10	1.04216	3.67466	0.0376639	0.52736	0.277995	-0.33407	0.316127	-0.0550655	0.738207	-0.456247	1.62335
LM	LM_1	39	0.555556	0.65	120.921	119.205	1	0.61069	5.75	3.91944	762.199	36.1858	0.232268	1.39704	0.670022	31.4901	0.403522	149110	0.352268	10	1.4866	3.52805	-0.0352342	0.100294	0.604143	0.0576959	0.481305	1.02333	0.749208	0.227165	1.09056
LM	LM_1	40	0.583333	0.675	124.179	123.475	1	0.62875	3.75	4.15745	794.576	30.0136	0.267528	1.67275	0.650068	38.3979	0.41273	312071	0.280134	10	1.00519	3.54982	0.134514	0.210945	0.481032	0.83821	0.328116	-0.129304	0.826777	0.159845	1.22
LM	LM_1	41	0.638889	0.75	120.292	118.817	0	0.631407	11	3.34752	817.787	44.7065	0.259464	1.55676	0.654639	37.1563	0.423489	289693	0.332077	10	1.54131	3.70678	0.260705	0.0317901	0.498578	0.791859	0.335607	1.11273	0.765143	-0.523741	1.43926
LM	LM_1	42	0.583333	0.625	121.379	120.599	1	0.616345	3.75	3.71315	807.48	29.6528	0.27923	1.92623	0.655758	41.0398	0.4367	271025	0.248169	10	1.10871	3.60873	0.290638	0.331104	0.420264	0.515029	0.262972	0.114754	0.799019	0.171627	1.22776
LM	LM_1	43	0.555556	0.7	119.555	116.651	2	0.594645	8	2.69935	780.221	27.0645	0.291081	1.9881	0.658236	44.5804	0.446041	202595	0.366817	10	1.27954	3.39868	0.30318	0.0686552	0.391232	0.208948	0.251362	0.57991	0.751496	0.928717	1.20427
LM	LM_1	44	0.5	0.6	121.683	120.723	1	0.585893	8.5	3.68777	802.314	33.2465	0.310596	2.09328	0.652486	47.8786	0.436827	281176	0.351917	10	1.47416	3.7736	0.477792	-0.0383851	0.504931	0.690274	0.232131	1.01831	0.77813	0.187657	0.654137
LM	LM_1	45	0.527778	0.675	123.035	121.454	0	0.658356	8.25	3.74103	812.196	43.1934	0.278923	1.88817	0.638001	39.619	0.42777	284056	0.306628	10	1.3163	3.3398	0.36912	0.0838087	0.576953	0.770941	0.445481	0.611722	0.806613	-0.555959	0.663113
LM	LM_1	46	0.555556	0.65	120.943	118.575	0	0.471134	5.25	4.26886	822.591	32.0166	0.276645	1.66946	0.644879	40.6657	0.451841	173681	0.349509	10	1.34268	3.33068	0.292867	0.130123	0.530585	0.146149	0.301059	0.690754	0.741417	-0.463272	1.0843
LM	LM_1	47	0.583333	0.725	120.712	118.783	0	0.417322	6.25	4.11394	779.724	26.4293	0.2876	1.73472	0.664539	39.5513	0.459643	179979	0.396372	10	1.39443	3.40413	0.17808	0.0220477	0.555753	0.183074	0.158532	0.80185	0.733236	-0.422726	1.38739
LM	LM_1	48	0.555556	0.625	125.281	119.658	0	0.643136	6.75	4.09961	791.96	30.6214	0.290621	1.87434	0.654379	45.8276	0.460727	256126	0.382313	10	1.07955	3.33259	0.328371	0.0483015	0.50406	0.63173	0.28082	0.0895601	0.773477	-0.496875	1.08755
LM	LM_1	49	0.555556	0.725	122.776	119.739	0	0.577334	8.75	3.97781	805.562	44.4109	0.275288	1.75331	0.628896	38.9252	0.471865	253907	0.290031	10	1.34742	3.25438	0.373404	0.154527	0.638734	0.552494	0.421798	0.692445	0.789557	-0.548899	0.818252
LM	LM_1	50	0.611111	0.675	126.421	125.558	0	0.677328	5.5	4.38791	794.926	31.6479	0.276479	1.99179	0.613269	41.522	0.479476	279761	0.38333	10	0.987056	3.74796	0.22837	-0.0463403	0.671048	0.714834	0.24314	-0.114385	0.800922	-0.520831	1.37291
LM	LM_1	51	0.555556	0.675	127.184	125.409	0	0.620625	11.5	4.01205	848.465	46.7389	0.2969	2.56606	0.622434	40.9619	0.484751	337201	0.223804	10	1.25501	3.42162	0.598902	0.226093	0.671279	0.868932	0.352644	0.458665	0.832621	-0.610832	0.684819
LM	LM_1	52	0.555556	0.65	120.902	118.847	0	0.555561	5	3.45752	851.517	36.709	0.297605	2.48998	0.661611	46.07	0.470692	285376	0.378169	10	1.10197	3.62588	0.539457	0.0538316	0.445571	0.756791	0.271745	0.133822	0.782205	-0.524175	1.01636
LM	LM_1	53	0.611111	0.75	124.161	123.133	2	0.547061	8.25	2.97725	861.197	27.7444	0.33411	2.83846	0.659201	48.4957	0.471743	170069	0.282705	10	1.24343	3.73043	0.653995	0.315341	0.384314	-0.153337	0.0935831	0.480532	0.704832	0.929184	1.54932
LM	LM_1	54	0.555556	0.65	128.678	125.958	1	0.652223	7.75	4.74727	854.233	39.6544	0.30885	2.58191	0.673265	42.7834	0.490665	403077	0.356013	10	1.2498	3.61198	0.493437	-0.0488004	0.671616	1.34906	0.202809	0.457291	0.826889	0.138872	0.914981
LM	LM_1	55	0.611111	0.725	127.586	126.925	0	0.527644	10	2.96788	884.17	41.9106	0.316974	2.82346	0.623411	46.1082	0.500305	346504	0.285272	10	1.34371	3.74233	0.710573	0.0759554	0.626834	0.893083	0.13974	0.680329	0.793477	-0.570311	1.15565
LM	LM_1	56	0.555556	0.7	124.336	122.764	0	0.701782	4.75	2.56217	856.168	29.7529	0.332213	2.55907	0.64336	44.6184	0.502441	239619	0.376877	10	1.60168	3.75032	0.568698	-0.0699682	0.638119	0.385813	-0.0203614	1.29212	0.745459	-0.448673	1.07238
LM	LM_1	57	0.583333	0.65	124.57	123.68	0	0.616007	11.5	2.13161	854.446	29.6987	0.336871	3.05973	0.642368	53.5734	0.505246	335837	0.370559	10	1.35087	3.40585	0.73811	-0.0801286	0.505403	0.836043	-0.0162504	0.72448	0.773583	-0.515133	1.18652
LM	LM_1	58	0.527778	0.625	122.491	121.84	0	0.702513	9.75	2.0354	898.056	35.3045	0.359936	2.89442	0.705512	48.2051	0.521641	354787	0.300004	10	1.45098	3.88105	0.815131	0.186057	0.554818	0.991017	-0.0370604	0.883301	0.776797	-0.505343	0.805018
LM	LM_1	59	0.527778	0.575	121.535	121.32	0	0.550491	8.75	2.8673	842.234	28.2886	0.325592	3.279	0.710698	52.5226	0.541305	258517	0.197616	10	1.343	4.01288	0.804631	0.542841	0.529607	0.215963	-0.000201331	0.665889	0.756496	-0.531507	0.814312
LM	LM_1	60	0.555556	0.65	126.964	124.541	3	0.34672	9.25	4.91833	853.708	41.8151	0.328685	2.83	0.694711	47.5269	0.540951	321442	0.316697	10	1.29128	3.27843	0.67961	0.1571	0.673266	0.765421	0.246628	0.605636	0.76313	1.54519	0.966868
LM	LM_1	61	0.527778	0.575	132.413	130.518	2	0.642779	11	5.41115	943.235	55.213	0.355254	3.52031	0.660811	56.2004	0.542381	492752	0.301084	10	1.26543	3.20343	1.12655	-0.0114875	0.704077	1.71834	0.295035	0.545757	0.822219	0.728595	0.437343
LM	LM_1	62	0.444444	0.55	144.59	142.957	4	0.39696	6.5	4.48109	899.718	54.1445	0.355118	3.57101	0.673172	57.9039	0.553386	178933	0.306351	10	0.902654	2.84428	1.03857	0.28608	1.0816	0.0907772	0.696785	-0.162084	0.691287	2.17739	0.0867223
LM	LM_1	63	0.527778	0.575	147.685	147.442	2	0.540291	5	4.59414	798.354	41.8433	0.275872	3.65968	0.689326	51.3453	0.570505	176390	0.313834	10	0.871465	3.00878	0.540075	0.289805	1.30096	-0.0395545	0.576788	-0.261004	0.716571	0.784889	0.676681
LM	LM_1	64	0.611111	0.675	151.395	149.843	0	0.51843	12.5	3.59464	861.171	59.2037	0.308087	4.25161	0.699918	50.0544	0.592146	582652	0.179208	10	1.49914	3.40649	0.891557	0.137396	1.32749	1.96926	0.213188	1.03243	0.853168	-0.760779	0.666333
LM	LM_1	65	0.583333	0.7	142.927	141.131	0	0.344246	11	4.53537	916.211	64.4204	0.345261	3.4188	0.679122	58.2016	0.62133	274236	0.139611	10	1.2315	3.05143	1.23303	0.63094	1.14401	0.420073	0.464338	0.476761	0.687248	-0.67427	0.613914
LM	LM_1	66	0.527778	0.55	148.79	148.132	0	0.480823	9.25	4.40219	785.243	43.8237	0.289913	3.47411	0.672174	53.2578	0.643181	134518	0.39483	10	1.34034	2.98392	0.602658	0.0300341	1.60214	-0.202084	0.400955	0.847507	0.663791	-0.55566	0.60205
LM	LM_1	67	0.555556	0.6	153.654	148.723	0	0.561006	8.5	4.97075	828.962	49.4902	0.291884	3.46653	0.679785	51.7691	0.667005	297351	0.224274	10	1.27413	3.03273	0.732047	0.348869	1.56962	0.501963	0.346487	0.610142	0.742143	-0.652572	0.537147
LM	LM_1	68	0.583333	0.65	149.593	145.681	0	0.456304	12.25	4.44009	999.363	62.1877	0.402979	4.07622	0.679682	57.2445	0.676251	225784	0.104262	10	1.56126	3.23767	1.51799	0.691517	1.2879	0.00747003	0.176076	1.21928	0.641614	-0.611944	0.648858
LM	LM_1	69	0.527778	0.575	155.528	155.218	0	0.529116	9.5	5.3083	872.977	50.8013	0.330405	4.16451	0.679335	55.6359	0.677143	178754	0.211486	10	0.65792	2.9847	0.975771	0.613505	1.59511	-0.0807506	0.505593	-0.787054	0.699593	-0.652146	0.433229
LM	LM_1	70	0.583333	0.6	155.368	155.018	0	0.570451	5.75	4.86647	845.098	41.812	0.304251	3.78021	0.652598	52.8463	0.678889	119044	0.332039	10	0.789701	3.03584	0.690047	0.305853	1.65797	-0.351891	0.390948	-0.441512	0.667259	-0.574092	0.976646
LM	LM_1	71	0.611111	0.65	152.86	148.66	0	0.453483	1	4.2373	848.148	37.8349	0.321255	3.85643	0.660467	49.9081	0.681462	122154	0.27383	10	1.10037	3.07123	0.738803	0.400243	1.49027	-0.495982	0.175542	0.224926	0.666278	-0.537331	1.20212
LM	LM_1	72	0.5	0.55	160.039	156.963	0	0.488931	10.5	3.96242	996.585	66.9606	0.411022	3.85631	0.669736	53.3536	0.684551	293132	0.235918	10	1.45982	3.53793	1.34866	0.268206	1.73355	0.680723	0.279721	1.02019	0.685778	-0.622279	0.049344
LM	LM_1	73	0.5	0.525	162.431	160.432	1	0.516385	6.75	5.2185	938.434	40.267	0.384493	6.16374	0.668583	54.2521	0.684976	182837	0.366126	10	0.926055	4.02208	1.19721	0.0844047	1.61258	-0.178135	0.0946593	-0.126379	0.713969	0.117826	0.481812
LM	LM_1	74	0.638889	0.7	164.952	162.521	0	0.544166	9.75	5.19688	929.299	41.2647	0.381578	6.92448	0.666039	52.0122	0.697246	233314	0.410311	10	0.918798	3.52208	1.18827	-0.0715202	1.57968	0.0089568	-0.0448376	-0.173757	0.712613	-0.583648	1.37277
LM	LM_1	75	0.527778	0.6	163.041	162.681	1	0.494011	9.5	4.91889	961.025	38.1412	0.404573	6.80649	0.653989	56.8643	0.698922	229071	0.319726	10	0.850322	3.43876	1.36451	0.137905	1.55574	-0.0866277	0.00642992	-0.317167	0.735367	0.0908694	0.614835
LM	LM_1	76	0.555556	0.65	169.474	167.235	0	0.523112	10.75	5.44187	895.916	42.9142	0.367405	6.02342	0.646473	51.3216	0.702351	211753	0.412638	10	1.09678	3.40915	1.01918	-0.155689	1.89648	0.0136083	0.0895946	0.274257	0.713324	-0.58543	0.732956
LM	LM_1	77	0.5	0.675	168.139	166.73	0	0.526682	7.5	4.79405	867.72	39.9332	0.350389	5.7101	0.64045	50.6677	0.704473	247444	0.467013	10	0.682798	3.34512	0.844279	-0.233127	1.94009	0.361783	0.219156	-0.666815	0.76858	-0.606691	0.409097
LM	LM_1	78	0.5	0.6	166.206	164.2	0	0.478285	8.25	4.51282	884.994	37.3564	0.355792	5.97133	0.62302	52.0108	0.701124	166723	0.414046	10	0.870144	3.51809	0.978255	-0.105924	1.83555	-0.226133	0.150018	-0.224827	0.736851	-0.585235	0.424708
LM	LM_1	79	0.527778	0.6	163.006	157.707	0	0.610829	9.25	4.01112	930.778	48.4061	0.386787	3.0173	0.623677	51.3348	0.699776	280518	0.434223	10	1.18111	3.06975	0.848928	-0.205389	1.85581	0.801202	0.164755	0.430578	0.701646	-0.530621	0.529653
LM	LM_1	80	0.583333	0.65	163.773	162.093	0	0.492898	11.25	4.11027	976.104	52.02	0.397203	3.20964	0.62667	56.6033	0.694765	202619	0.309605	10	0.932442	3.3367	1.08133	0.241087	1.77616	0.260825	0.243833	-0.148043	0.640666	-0.558286	0.844992
LM	LM_1	81	0.611111	0.65	166.269	165.035	0	0.500255	10.75	4.76207	926.188	44.3629	0.372841	3.30291	0.623686	54.2819	0.6962	247704	0.383777	10	1.24279	3.62127	0.836844	-0.0880914	1.9176	0.453305	0.0588563	0.586441	0.658772	-0.534524	1.08388
LM	LM_1	82	0.444444	0.5	168.685	167.84	0	0.380305	8.5	4.08621	932.399	43.8416	0.365078	2.96174	0.613699	52.6288	0.694516	391657	0.428395	10	1.25378	3.80238	0.725756	-0.372362	2.15106	1.40667	0.12501	0.616891	0.77462	-0.585137	-0.126143
LM	LM_1	83	0.5	0.625	169.507	169.073	1	0.428621	6.25	3.87389	934.557	41.1085	0.380674	3.46662	0.605731	51.4756	0.686116	196177	0.538531	10	1.29548	3.39067	0.729755	-0.510167	2.1231	0.364395	0.141174	0.780102	0.664002	0.215364	0.494137
LM	LM_1	84	0.638889	0.7	173.088	170.743	0	0.635462	10.25	4.5982	946.99	42.0119	0.383837	5.11827	0.637383	55.1103	0.684332	238123	0.379524	10	0.550915	3.35267	1.01055	0.0637504	1.78034	0.289569	0.135425	-1.01822	0.690223	-0.585336	1.33864
LM	LM_1	85	0.555556	0.65	176.347	176.036	0	0.614691	15.5	5.67578	983.352	42.5981	0.417155	6.66301	0.676005	57.4194	0.691711	297886	0.429592	10	1.43794	3.64472	1.30992	-0.314184	1.95885	0.450485	-0.148351	1.04366	0.687925	-0.571721	0.729672
LM	LM_1	86	0.5	0.625	179.28	175.081	0	0.606554	16.25	5.81678	931.691	45.7288	0.382423	6.20045	0.697918	58.4029	0.690976	295168	0.306747	10	0.992029	3.35177	1.21097	0.127503	1.97053	0.435599	0.162455	0.00178984	0.724423	-0.654601	0.249349
LM	LM_1	87	0.416667	0.5	178.194	176.406	0	0.556391	14	5.54237	990.356	44.7986	0.41503	6.80317	0.704038	58.5667	0.690351	217607	0.336223	10	1.05777	3.51247	1.41324	0.108017	1.99757	0.0511494	0.141373	0.167666	0.699851	-0.612742	-0.214895
LM	LM_1	88	0.527778	0.65	176.582	175.116	2	0.576445	15.75	5.89177	1009.72	43.0343	0.429551	8.41566	0.703703	61.546	0.697632	252046	0.288016	10	1.56115	3.73955	1.70334	0.0371535	1.75989	-0.225327	-0.162363	1.34982	0.682617	0.768747	0.515383
LM	LM_1	89	0.5	0.55	185.301	182.006	0	0.495758	14.5	5.25839	1036.99	46.3198	0.441288	8.0198	0.690796	63.2206	0.703259	180215	0.375743	10	0.88717	3.7897	1.68615	0.0495072	1.94868	-0.244226	0.0521057	-0.193963	0.655553	-0.613692	0.36689
LM	LM_1	90	0.611111	0.725	183.514	181.084	0	0.513248	12.75	5.20305	1018.34	46.2063	0.437435	5.24887	0.698666	56.4937	0.715268	233781	0.361924	10	0.93083	4.61303	1.22387	0.127988	2.09178	0.315641	-0.0724766	-0.161914	0.62129	-0.540922	1.16329
LM	LM_1	91	0.583333	0.675	187.593	185.158	1	0.492117	13.25	4.95802	1032.14	46.603	0.445356	4.90058	0.695243	60.5125	0.740811	209363	0.385424	10	1.00841	4.34402	1.25079	0.0737873	2.26214	0.222776	-0.025974	0.0690232	0.58487	0.170753	0.993169
LM	LM_1	92	0.5	0.55	187.46	185.952	0	0.545233	14.5	6.19475	1059.2	65.5734	0.447644	5.18982	0.668455	60.1325	0.744454	610145	0.301636	10	1.34351	4.19509	1.48787	-0.233345	2.37021	2.36574	-0.0150707	0.766414	0.793314	-0.733832	-0.171793
LM	LM_1	93	0.611111	0.725	184.448	178.026	7	0.416035	13	5.98618	1037.3	58.7751	0.41639	5.08072	0.573582	60.7319	0.7498	303560	0.246348	10	0.94053	3.86685	1.41169	0.076529	1.98779	0.318327	0.263172	0.0287905	0.689948	4.19386	0.882828
LM	LM_1	94	0.25	0.25	143.046	138.817	2	0.384061	7.25	6.52305	1045.55	41.9644	0.452844	5.98852	0.474958	53.3019	0.756119	147979	0.585733	10	0.719805	3.3195	1.59373	-0.641448	1.39505	-0.0896539	0.17	-0.479547	0.83526	0.861909	-1.16003
LM	LM_1	95	0.277778	0.275	164.85	150.709	3	0.466403	8	5.79977	1055.55	46.3093	0.434423	7.84098	0.3958	58.93	0.751519	189362	0.468562	10	0.468586	3.0962	1.88803	-0.583011	1.4395	-0.26364	0.308089	-0.989338	0.90201	1.39988	-1.28204
LM	LM_1	96	0.25	0.3	138.592	126.117	0	0.416489	10.5	4.09189	1112.36	48.9636	0.491126	14.3201	0.369525	60.7359	0.74693	122106	0.549154	10	0.832982	3.17942	3.06115	-0.926198	0.480043	-1.30192	-0.0977051	-0.160197	0.98784	-0.743262	-1.51505
LM	LM_1	97	0.361111	0.375	139.52	131.931	1	0.481865	8.75	7.38151	1140.12	46.3743	0.488776	17.9177	0.374844	61.0547	0.727968	145951	0.541171	10	0.617418	3.23328	3.41198	-0.978484	0.198423	-1.66572	-0.238427	-0.641283	1.02999	-0.126476	-0.761897
LM	LM_1	98	0.277778	0.275	151.868	145.489	2	0.514687	6	6.21054	1150.7	44.8854	0.496975	15.0969	0.376003	60.1468	0.721057	212135	0.615643	10	0.813534	3.28588	2.96083	-1.2486	0.779272	-0.843261	-0.163793	-0.16715	1.0044	0.635919	-1.27151
LM	LM_1	99	0.388889	0.475	137.942	112.536	0	0.478499	15.5	5.57826	1206.6	54.017	0.525523	20.9546	0.372113	64.6669	0.71577	147526	0.581391	10	0.951931	3.40199	4.15768	-1.15044	-0.520133	-1.98583	-0.461269	0.11453	1.05121	-0.851387	-0.627008
LM	LM_1	100	0.361111	0.525	145.878	94.1654	0	0.392081	8	6.97782	1226.04	48.3436	0.551302	19.0914	0.372017	64.7615	0.71803	132122	0.467827	10	0.963428	4.59585	4.16477	-0.746122	-0.91479	-2.01731	-0.635908	0.0678292	1.04931	-0.788256	-0.693316
LM	LM_1	101	0.222222	0.275	149.298	146.617	4	0.204298	7.5	5.65255	1189.35	46.4404	0.540944	15.5274	0.364585	62.995	0.719484	112715	0.443508	10	1.18371	5.95105	3.3236	-0.895787	0.734579	-1.66925	-0.347624	0.72023	0.966039	2.02788	-1.67433
LM	LM_1	102	0.166667	0.15	140.932	128.167	7	0.269343	0	5.65255	625.16	4.92953	0.237835	0.797288	0.319187	33.9417	0.728735	57580.6	0.628511	10	0.322773	31.0489	-0.313923	-0.946393	1.83125	-0.293644	-1.09135	-1.07777	1.07309	4.34896	-1.19041
LM	LM_1	103	0.166667	0.15	154.169	142.327	1	0.256355	0	5.65255	288.245	1.4211	0.145771	0	0.264075	4.76264	0.710773	57580.6	0.68128	1	0.301318	76.8605	-1.14351	-1.21533	2.94213	-0.0268781	-3.56961	-0.890465	-2.10484	0.0668453	-0.92062
LM	LM_1	104	0.138889	0.125	151.464	151.464	0	0.17779	0	5.65255	240.56	1.3674	0.139257	0	0.225698	2.79486	0.640765	57580.6	0.792122	1	0.242638	77.5167	-1.34524	-1.62446	3.12173	0.195804	-3.49213	-0.992323	-2.0819	-0.633038	-1.11409
LM	LM_1	105	0.166667	0.15	168.075	153.614	1	0.00792422	0	5.65255	248.433	1.44236	0.15618	0	0.24013	2.58348	0.560557	61683	0.821828	10	0.357841	4.82986	-1.86966	-1.85273	2.70912	0.111683	0.725139	-1.197	1.14441	0.20899	-1.55039
LM	LM_1	106	0.111111	0.125	161.696	157.308	3	0.00273084	5.25	5.65255	643.926	29.9867	0.273987	4.96216	0.275137	12.6566	0.511192	77134.6	0.642229	10	0.855211	4.01181	-0.16726	-1.53326	2.10636	-0.363647	0.744194	-0.0793883	1.1032	1.48121	-2.23708
LM	LM_1	107	0.111111	0.15	171.262	124.7	4	0.200437	0	5.65255	465.308	2.99391	0.149534	0.0834396	0.279097	25.7886	0.494257	78144.4	0.29013	1	0.321933	39.3725	-0.547308	-0.197121	1.54871	-0.57894	-1.03997	-1.08723	-2.2183	2.08977	-1.636
LM	LM_1	108	0.138889	0.175	158.89	131.563	0	0.20981	0	2.77827	222.155	2.30884	0.123938	0.00376163	0.256304	3.79068	0.501957	78144.4	0.714215	1	0.155835	69.1534	-1.30452	-1.36049	2.26798	0.225116	-2.84902	-1.31228	-2.07035	-0.649345	-1.10275
LM	LM_1	109	0.138889	0.15	154.439	146.079	0	0.193887	0	0.189943	213.771	1.47344	0.12821	0	0.229796	2.33845	0.499814	78144.4	0.809658	1	0.143158	84.565	-1.38787	-1.71044	2.6958	0.452696	-3.76605	-1.21624	-2.03728	-0.658892	-0.991823
LM	LM_1	110	0.138889	0.175	156.846	143.422	0	0.00231219	0	0.189943	231.014	1.39207	0.143473	0	0.257217	2.32399	0.470032	38877.8	0.856688	10	0.4128	11.313	-1.84994	-1.90451	2.33593	0.134294	0.419267	-1.06818	1.16576	-0.483218	-1.60974
LM	LM_1	111	0.194444	0.175	149.428	141.09	6	0.00475322	2.25	0.189943	479.573	22.4243	0.242704	3.25104	0.379524	3.23657	0.457914	40893.7	0.714203	10	0.703479	4.25929	-0.855775	-1.4358	1.74944	-0.371005	0.808424	-0.462876	1.06583	3.67888	-1.22427
LM	LM_1	112	0.166667	0.15	161.632	160.5	2	0.310259	0	0.189943	765.707	9.21368	0.292317	1.3622	0.616948	33.0401	0.433516	44573.6	0.309047	10	0.585698	22.8581	-0.1892	0.194596	1.7916	-0.208451	-0.508437	-0.858222	0.886087	0.902685	-1.18276
LM	LM_1	113	0.194444	0.2	163.545	160.378	3	0.120708	0	0.189943	495.751	1.47461	0.260427	0.00270244	0.81887	8.23734	0.428638	44573.6	0.00888412	1	0.246664	71.4577	-0.753496	1.4006	2.22381	-0.2905	-3.17031	-1.52263	-2.38566	1.53247	-0.256804
LM	LM_1	114	0.194444	0.175	151.633	143.298	2	0.00385217	0	0.189943	322.218	1.41797	0.191543	0	0.805597	4.04398	0.39753	66851.8	0.186267	3	0.639487	4.85603	-1.4911	0.836576	1.86312	-0.421645	0.853195	-0.932893	-1.74608	0.942307	-0.765398
LM	LM_1	115	0.166667	0.175	137.741	122.426	1	0.0083654	2.75	0.189943	802.784	32.5304	0.319757	3.81739	0.766857	22.8245	0.361622	64601	0.576734	10	0.537271	6.16268	0.166528	-0.106804	0.69425	0.117487	0.629198	-1.16075	0.857699	0.270323	-1.05279
LM	LM_1	116	0.138889	0.15	135.605	134.294	1	0.118246	0	0.234939	705.993	2.00002	0.337607	0.000116249	0.784803	19.503	0.384357	63450.4	0.0352504	1	0.183686	64.6749	-0.0284658	1.45815	1.27336	-0.0902127	-2.94839	-1.77639	-2.409	0.205165	-0.573854
LM	LM_1	117	0.166667	0.15	138.556	135.498	0	0.00134914	0	0.270913	416.182	1.29095	0.235351	0	0.849438	5.06521	0.393678	43818.9	0.0220656	10	0.341902	17.7336	-1.1832	1.34227	1.46982	-0.297799	-0.134191	-1.75595	0.9647	-0.460873	-1.00929
LM	LM_1	118	0.25	0.275	136.02	126.081	1	0.00495724	3	0.270913	392.166	15.6394	0.217638	1.21012	0.744243	3.19433	0.410995	39885.3	0.423539	10	0.694329	4.2166	-1.19081	0.0995	1.35701	-0.208463	0.718109	-0.835723	0.927271	0.279716	-0.566282
LM	LM_1	119	0.222222	0.2	147.045	133.236	3	0.412504	0	0.270913	836.286	17.3723	0.31863	2.96242	0.722105	32.0235	0.423278	46566.2	0.443555	10	0.575894	9.65684	0.154463	0.165034	0.922149	-0.264251	0.210514	-0.997283	0.82085	1.67291	-0.624543
LM	LM_1	120	0.277778	0.275	161.979	140.61	1	0.00777935	0	0.270913	572.037	1.58913	0.290411	9.92e-30	0.686644	12.1031	0.424597	121085	0.000314344	3	0.551431	4.16537	-0.719935	1.1679	1.45443	-0.368142	0.523979	-1.22093	-1.74887	0.245766	-0.394283
LM	LM_1	121	0.222222	0.225	123.784	123.127	1	0.00841766	2.5	0.352842	824.837	36.8886	0.330566	5.01537	0.772464	24.337	0.422357	77377.1	0.435026	3	0.4641	5.53011	0.574592	0.386763	0.742124	-0.352612	0.735065	-1.28639	-1.81652	0.200234	-0.692586
LM	LM_1	122	0.194444	0.225	122.257	121.79	2	0.00485754	0	0.484468	675.457	2.4487	0.325915	0.000907042	0.700755	20.8173	0.428227	101744	0.029265	3	0.781529	4.79259	-0.264683	1.1897	0.944856	-0.462541	0.419632	-0.670467	-1.77694	0.986166	-0.81904
LM	LM_1	123	0.305556	0.4	101.993	89.625	1	-0.00312405	2.75	0.669652	806.225	33.0498	0.336565	4.43978	0.732248	21.7154	0.43517	58375.1	0.419306	10	0.632264	5.49351	0.573289	0.330689	-0.147509	-0.409627	0.3488	-1.02205	0.884311	0.267151	-0.176667
LM	LM_1	124	0.305556	0.3	118.479	111.733	1	0.00358344	3.25	0.804508	862.674	26.4357	0.379674	2.95368	0.642064	23.8244	0.453465	110367	0.20394	10	0.627946	4.24509	0.53178	0.614783	0.359083	-0.239122	0.283527	-1.06683	0.893714	0.247383	-0.407533
LM	LM_1	125	0.25	0.325	129.891	121.975	1	0.21242	2.5	0.884602	860.691	30.7899	0.334	3.51005	0.600657	35.619	0.477595	94996.7	0.426916	10	0.616632	4.07163	0.567882	-0.00648826	0.716453	-0.142785	0.518357	-0.912258	0.867791	0.201911	-0.858697
LM	LM_1	126	0.333333	0.325	123.098	119.905	0	0.361747	2.5	0.993502	834.892	31.8525	0.317521	4.0286	0.542729	36.3975	0.479838	131684	0.491229	3	0.570508	4.18653	0.680218	-0.158006	0.704025	-0.197013	0.595446	-0.924435	-1.7854	-0.528405	-0.233112
LM	LM_1	127	0.388889	0.475	126.779	123.993	1	0.445734	2.75	1.1616	874.728	32.6473	0.339192	4.20676	0.523759	37.2685	0.481116	149788	0.474254	10	0.662375	3.56484	0.683648	-0.329836	0.617105	0.0050522	0.391335	-0.779419	0.878408	0.177138	-0.0429433
LM	LM_1	128	0.361111	0.4	142.888	138.147	0	0.311584	2.5	1.37069	864.613	31.4046	0.327309	4.27501	0.521856	41.4101	0.488835	87303.1	0.425303	10	0.787109	4.02729	0.675823	-0.232293	1.00538	-0.374523	0.414946	-0.455928	0.835156	-0.536481	-0.32769
LM	LM_1	129	0.333333	0.375	130.718	132.798	0	0.282886	4.75	1.80848	939.266	50.4377	0.381266	5.9382	0.510721	45.305	0.493838	128672	0.502194	3	0.914397	4.14902	1.38172	-0.381911	0.880904	-0.32397	0.613312	-0.0647849	-1.83861	-0.592094	-0.524251
LM	LM_1	130	0.416667	0.5	156.605	152.034	0	0.250972	5.75	4.86822	968.578	44.2446	0.40287	8.30071	0.511506	50.5634	0.511022	363508	0.456815	10	0.737865	4.06215	1.51304	-0.671903	0.949814	0.776249	0.160853	-0.569204	0.943686	-0.707995	-0.292961
LM	LM_1	131	0.472222	0.525	145.994	143.504	0	0.581363	7.25	4.38882	976.972	53.0845	0.413824	8.73409	0.52867	52.8066	0.534708	165579	0.464547	10	0.915615	4.42142	1.78169	-0.48176	0.768909	-0.348774	0.211045	-0.119129	0.817776	-0.655192	0.135078
LM	LM_1	132	0.5	0.5	173.565	173.315	0	0.334808	6	2.76691	918.601	51.1609	0.382027	7.20528	0.558332	54.7392	0.555627	148755	0.558411	3	0.831902	3.87653	1.3267	-0.542318	1.77187	-0.308927	0.546612	-0.172051	-1.95367	-0.630926	0.495564
LM	LM_1	133	0.527778	0.6	177.441	174.251	0	0.321741	6	3.27692	950.956	50.8116	0.404899	7.92602	0.571506	54.472	0.5705	166231	0.519085	3	0.925071	4.14897	1.49905	-0.465731	1.72524	-0.356889	0.386947	0.0150496	-1.95476	-0.630781	0.673793
LM	LM_1	134	0.611111	0.675	215.648	215.367	0	0.204462	7.5	4.17135	963.657	57.9799	0.411121	8.31574	0.56361	55.3662	0.588246	150924	0.492181	3	0.668141	4.10795	1.37512	-0.474014	2.66683	-0.387242	0.546196	-0.523964	-2.02267	-0.689206	1.02051
LM	LM_1	135	0.555556	0.6	257.33	249.493	0	0.216304	11.5	5.31618	1028.75	59.7535	0.452014	9.30212	0.543241	59.4421	0.606419	136302	0.47298	3	0.698036	3.59683	1.53733	-0.587226	3.45177	-0.487019	0.597156	-0.396784	-2.05832	-0.723319	0.486593
LM	LM_1	136	0.444444	0.425	275.711	250.461	3	0.34388	7.25	5.52686	971.827	45.5057	0.405276	6.24239	0.586304	60.3908	0.610859	164859	0.55865	3	0.810412	5.82613	0.854264	-0.725762	3.77861	0.0114175	0.564307	-0.0622554	-2.06985	1.45074	0.0548729
LM	LM_1	137	0.166667	0.15	140.122	140.122	2	0.215021	0	5.52686	719.017	3.54901	0.294748	0.081457	0.715601	30.2593	0.616273	164859	0.0606527	1	0.327655	39.4906	-0.0294553	1.25877	1.82586	0.0368177	-1.57718	-1.42266	-2.45163	0.852662	-0.875599
LM	LM_1	138	0.138889	0.125	149.365	142.224	1	0.00226651	0	5.52686	497.403	1.66979	0.263377	1.08e-31	0.860434	7.61706	0.610173	97957.8	0.00118804	3	0.920535	9.76542	-0.902158	1.45247	2.18503	-0.46373	0.136021	-0.346036	-1.76815	0.27123	-1.22046
LM	LM_1	139	0.166667	0.15	102.917	102.917	10	0.00302187	9.5	2.57371	606.796	22.6207	0.269087	0.537561	0.943038	8.19189	0.591232	31447.2	0.0443704	3	0.973175	7.24754	-0.422721	1.652	1.01169	-0.98623	0.636863	-0.144297	-1.84028	6.56293	-0.731285
LM	LM_1	140	0.111111	0.1	111.967	107.787	2	0.130492	0	1.97364	724.97	7.89908	0.269831	0.039341	0.953476	45.356	0.585776	9363.24	0.00932004	3	0.954533	11.8085	0.1991	1.95383	0.910938	-0.954223	0.145154	-0.180113	-1.94962	0.975358	-1.18309
LM	LM_1	141	0.138889	0.125	110.744	109.993	0	0.133727	0	1.7772	781.818	6.88396	0.324994	0.0815976	0.955845	33.4351	0.579032	10687.8	5.89e-05	3	0.870812	14.3102	0.203751	2.00269	0.952726	-0.809919	-0.210452	-0.486013	-1.92821	-0.351734	-0.917962
LM	LM_1	142	0.111111	0.125	110.988	109.452	0	0.222832	0	1.75625	562.526	4.07301	0.164468	0.302008	0.948596	24.3654	0.566276	10687.8	0	3	1.53057	23.6065	-0.432936	1.71725	1.30755	-1.02842	-0.58132	1.16499	-1.82387	-0.456463	-1.24826
LM	LM_1	143	0.111111	0.1	116.997	106.027	0	0.138034	0	1.75625	577.304	2.02744	0.131791	0.0755621	0.94362	16.7523	0.546584	10687.8	0	3	0.781554	36.0125	-0.592658	1.89366	1.18526	-0.827065	-1.12923	-0.537309	-1.72552	-0.499015	-1.07006
LM	LM_1	144	0.138889	0.125	120.234	120.234	0	0.169979	0	1.75625	521.223	1.76497	0.111671	0.0814571	0.944822	14.0178	0.527165	10687.8	0	3	0.368326	43.0942	-0.826074	1.91094	1.5019	-0.708255	-1.38976	-1.4426	-1.69378	-0.548911	-0.858401
LM	LM_1	145	0.111111	0.125	126.271	123.535	0	0.106814	0	1.75625	436.139	1.58052	0.109459	0.0173292	0.944184	11.8957	0.509919	10687.8	0	3	0.0781458	51.0295	-0.963607	1.91113	1.62001	-0.588283	-1.73601	-2.06682	-1.63842	-0.588823	-0.992035
LM	LM_1	146	0.166667	0.175	118.977	105.944	0	0.153618	0	1.75625	404.027	1.54018	0.0803302	0.0228384	0.935804	10.3486	0.49357	10687.8	0	3	0.166587	55.3216	-0.952934	1.92169	1.16755	-0.670281	-2.02693	-1.85778	-1.60785	-0.595526	-0.561858
LM	LM_1	147	0.166667	0.15	107.043	98.7866	0	0.11594	0	1.75625	379.163	1.38057	0.0725527	0.000162907	0.846118	8.95076	0.466265	10687.8	0	8	0.487869	57.1487	-0.990978	1.56968	0.940995	-0.634568	-2.29587	-1.12811	0.355052	-0.607036	-0.775282
LM	LM_1	148	0.138889	0.175	125.916	124.08	2	0.0295523	0	1.75625	338.694	1.65275	0.120159	9.13e-05	0.768821	7.74476	0.437489	31701	0.162722	6	0.83464	5.95157	-1.4127	0.850061	1.51865	-0.707026	0.813261	-0.4508	-0.560846	0.898859	-1.29486
LM	LM_1	149	0.166667	0.15	81.4279	80.8939	3	0.293939	4.75	1.22306	736.152	12.6243	0.356508	0.116927	0.785622	14.231	0.403573	180642	0.896412	7	1.53547	4.77437	-0.401739	-0.911297	0.213546	1.07829	0.127787	1.12207	-0.29776	1.96776	-0.382718
LM	LM_1	150	0.194444	0.175	89.5704	89.5704	4	0.382928	10.25	1.19821	879.537	21.0769	0.270983	0.515295	0.899695	41.8483	0.385859	383015	0.190404	7	0.541536	4.69915	0.283988	1.13307	-0.243742	1.42356	0.608896	-1.28185	-0.245837	2.27841	-0.79409
LM	LM_1	151	0.333333	0.325	84.5948	83.9201	1	0.403458	6.75	1.35611	870.275	13.4804	0.277955	0.469999	0.958738	42.6743	0.366678	361745	0.286354	6	1.55472	5.44872	0.26449	0.866983	-0.363552	1.24866	0.0751001	0.997631	-0.744723	0.330272	0.31147
LM	LM_1	152	0.416667	0.4	76.7324	77.9852	3	0.422508	5.25	1.22082	914.972	14.6682	0.434724	0.242203	0.952158	42.1072	0.35167	561467	0.936727	7	0.736204	5.1783	0.20648	-0.682849	-0.663493	3.3299	-0.186568	-0.860946	-0.349148	1.91531	1.47393
LM	LM_1	153	0.444444	0.475	69.7316	69.3542	0	0.00424436	7.5	1.17257	903.736	15.4977	0.298607	0.183045	0.955488	43.9499	0.341932	722892	0.286707	7	0.905133	9.15636	0.350251	0.762216	-1.00048	3.3542	-0.347492	-0.637358	-0.183401	-0.470381	0.957034
LM	LM_1	154	0.388889	0.4	73.5102	73.4755	1	0.143628	0	1.17257	894.515	1.79044	0.267599	0.00267677	0.966207	34.2013	0.324368	722892	0	7	1.3447	27.7012	0.221684	1.29498	-0.85192	3.00473	-1.62525	0.388022	-0.0736493	0.183018	0.663465
LM	LM_1	155	0.25	0.25	74.7057	74.1114	1	0.187143	0	1.17257	719.723	1.59751	0.145126	0.00023782	0.969299	21.7418	0.305892	722892	0	7	0.988031	43.254	-0.351881	1.26621	-0.504702	3.14372	-2.09302	-0.314652	0.109581	0.0453499	-0.271364
LM	LM_1	156	0.166667	0.175	80.7421	79.6868	0	0.192636	0	0.282309	620.622	1.27104	0.131428	1.12e-05	0.953447	15.423	0.285108	722892	0	7	0.762532	57.34	-0.544449	1.19152	-0.218993	3.33294	-2.78025	-0.767954	0.218373	-0.712095	-0.802217
LM	LM_1	157	0.25	0.225	75.331	71.9022	0	0.00613253	0	0.246394	485.889	1.26	0.137373	1.43e-05	0.921705	10.9742	0.273259	722892	0	7	0.803896	13.0212	-0.932673	1.12146	-0.48225	2.98485	-0.172591	-0.910475	0.123728	-0.640988	-0.573301
LM	LM_1	158	0.305556	0.375	87.4017	86.6064	0	0.434224	6.25	0.246394	579.656	12.0115	0.157223	0.120207	0.920306	8.03322	0.255559	352770	0.0411209	7	0.887678	4.54391	-0.841101	1.31746	-0.174362	1.09733	0.597591	-0.687001	-0.129951	-0.506976	-0.13434
LM	LM_1	159	0.444444	0.45	81.5258	82.5611	1	0.295889	3	1.31463	890.059	11.9387	0.338024	0.559934	0.93303	37.6781	0.216935	322111	0.504875	6	1.19455	4.99005	0.175422	0.365639	-0.826103	1.41495	0.078989	0.134483	-0.78528	0.444612	1.39919
LM	LM_1	160	0.5	0.575	82.9649	81.8764	0	0.208806	9	1.43809	904.679	19.6101	0.408023	0.34533	0.958607	44.6881	0.204341	332477	0.816219	7	0.8809	4.82205	0.281146	-0.250223	-0.917186	2.06515	0.0632299	-0.568092	-0.48661	-0.161041	1.97076
LM	LM_1	161	0.527778	0.575	70.2864	70.0667	0	0.39425	8.25	1.23033	845.136	15.463	0.233671	0.169015	0.951267	39.15	0.198992	407613	0.0164029	7	0.906829	5.29372	0.188779	1.61133	-1.32863	1.30859	0.248237	-0.67258	-0.307056	-0.470102	1.48711
LM	LM_1	162	0.444444	0.425	63.5393	63.6685	1	0.00789434	4.25	1.23033	897.441	13.4002	0.330471	0.153359	0.946275	39.927	0.183876	280612	0.333139	6	1.17658	5.66663	0.372512	0.916311	-1.41056	1.02223	0.10106	0.0349564	-0.784906	0.422873	1.38277
LM	LM_1	163	0.333333	0.3	73.9685	73.2021	0	0.175617	0	1.23033	985.392	2.10894	0.494907	0.00484661	0.924071	36.8626	0.172422	259170	0.994013	6	0.693439	47.735	0.492413	-0.634668	-1.01698	2.2294	-2.7397	-0.802534	-0.718646	-0.0471758	1.6578
LM	LM_1	164	0.222222	0.2	81.8637	80.0641	0	0.158027	0	0.477782	1017.57	1.27878	0.632548	8.63e-08	0.87499	13.7156	0.165959	259170	1	1	0.874137	63.376	0.601115	-0.806797	-0.60298	2.36605	-3.86487	-0.374961	-2.51566	0.048412	1.23504
LM	LM_1	165	0.194444	0.175	76.4806	76.4806	0	0.14297	0	0.223159	807.431	1.40481	0.457718	6.61e-19	0.815135	10.1429	0.153443	259170	0.985152	8	0.183036	72.7448	-0.0806287	-0.925006	-0.583455	2.5207	-3.99572	-1.88353	0.335515	-0.153462	0.720299
LM	LM_1	166	0.166667	0.2	78.7289	77.5999	0	0.415387	0	0.223159	597.166	1.04362	0.342419	0	0.826528	7.70511	0.142124	169101	0.691912	6	0.805386	5.81671	-0.737538	-0.274281	-0.464714	1.0473	0.314968	-0.743665	-0.594715	-0.171618	-0.233473
LM	LM_1	167	0.25	0.25	72.9338	73.5041	0	0.274044	8	0.54811	910.725	21.0261	0.414325	0.321333	0.888297	23.0306	0.141381	214106	0.815947	7	0.863116	4.72098	0.101666	-0.350366	-0.905397	1.60526	0.32837	-0.639016	-0.36447	-0.127442	0.330204
LM	LM_1	168	0.361111	0.425	83.3898	82.8636	0	0.454495	9.75	1.34121	830.821	14.2138	0.216616	0.202826	0.949492	40.6868	0.140835	319022	0.00958132	7	1.27644	4.97725	0.114512	1.5138	-0.955471	0.887882	0.470675	0.242941	-0.327335	-0.474025	0.32487
LM	LM_1	169	0.333333	0.325	85.2806	85.2806	0	0.533032	4.25	1.23692	884.168	12.4924	0.343461	0.550736	0.956594	43.1698	0.136527	141160	0.562116	7	0.217398	4.73236	0.184966	0.616365	-0.967492	0.847307	0.557661	-2.09735	-0.449246	-0.247216	0.836087
LM	LM_1	170	0.361111	0.4	70.9992	70.3499	3	0.284977	7.25	1.26423	862.614	13.7852	0.261897	0.184607	0.937826	41.1223	0.148319	313427	0.197371	6	0.534951	4.63059	0.191629	1.28167	-1.35452	1.08724	0.606581	-1.40526	-0.697071	1.67048	0.687258
LM	LM_1	171	0.444444	0.525	85.8144	85.0366	0	0.409305	7.5	1.45139	922.212	17.5806	0.410664	0.650412	0.935078	42.1519	0.150638	235359	0.85004	11	1.30749	4.61308	0.230953	-0.519875	-0.912708	1.64603	-0.00942341	0.405068	1.0136	-0.109591	1.55506
LM	LM_1	172	0.361111	0.35	83.1814	83.1814	0	0.620149	5.75	1.35493	843.412	12.9312	0.31148	0.334994	0.937974	40.2831	0.132276	457510	0.454658	7	0.948413	5.45113	0.0642913	0.366002	-0.953021	2.27953	0.231951	-0.479169	-0.298622	-0.356602	0.673875
LM	LM_1	173	0.444444	0.525	77.5635	77.1586	0	0.516939	8.5	1.32983	865.04	19.3725	0.23984	0.269223	0.956606	41.3561	0.124478	424209	0.0257736	6	0.515506	5.11639	0.234721	1.63779	-1.31467	1.56955	0.552929	-1.56096	-0.663699	-0.518848	0.933298
LM	LM_1	174	0.472222	0.525	76.729	76.6968	1	0.411195	6	1.35388	911.262	14.9339	0.413867	0.542336	0.959759	43.5427	0.124057	361888	0.879529	6	0.797604	4.89189	0.251258	-0.419583	-1.22959	2.26622	0.0972642	-0.755702	-0.835036	0.553947	1.97403
LM	LM_1	175	0.444444	0.5	75.8634	73.6391	0	0.411032	5.75	1.26964	859.163	12.9113	0.327274	0.280197	0.95639	40.4805	0.121154	325168	0.520436	7	1.88127	6.03727	0.181229	0.182279	-1.15297	1.47986	-0.0653396	1.68834	-0.434867	-0.223057	1.38385
LM	LM_1	176	0.333333	0.4	70.7468	70.6646	0	0.40493	7	1.22264	867.021	14.843	0.244687	0.10365	0.952658	39.6799	0.121762	499861	0.0124561	7	1.60755	4.89625	0.254275	1.31125	-1.28527	1.85552	0.256408	0.934057	-0.243562	-0.482841	0.0917917
LM	LM_1	177	0.388889	0.4	69.4972	68.7612	1	0.00503143	3.5	1.22264	903.981	12.4529	0.408396	0.114932	0.94122	39.4318	0.132308	148729	0.692522	6	0.870706	9.79047	0.330738	0.181797	-1.30446	0.957304	-0.0793658	-0.573503	-0.859094	0.57744	1.46144
LM	LM_1	178	0.277778	0.3	73.6053	73.2802	0	0.161088	0	1.22264	1044.1	1.28948	0.571527	0.00169153	0.903295	29.5872	0.132716	148729	0.99735	6	1.06086	51.9522	0.660878	-0.705294	-1.03188	1.72982	-3.14016	0.02714	-0.750871	0.0595842	1.44872
LM	LM_2	179	0.184211	0.25	74.5531	72.1413	0	0.116878	0	1.22264	961.577	1.14389	0.571602	8.04e-19	0.82882	11.4596	0.135378	144421	1	1	0.453552	57.5339	0.412161	-0.692774	-0.807977	1.71328	-3.19305	-1.32256	-2.50403	0.0194684	1.01563
LM	LM_2	180	0.131579	0.15	78.6306	77.3096	0	0.094155	0	0.348934	750.868	1.57519	0.420728	0.00969128	0.746727	9.86175	0.14317	310.246	0.948881	8	0.139447	49.9682	-0.253943	-0.746775	-0.514636	0.91475	-2.32336	-1.99667	0.215431	-0.109926	0.1663
LM	LM_2	181	0.184211	0.175	78.5688	78.1811	0	0.130147	0	0.141868	563.398	2.41913	0.297406	0.0914802	0.672334	8.82773	0.147614	310.246	0.614732	8	0.405514	44.0933	-0.552715	-0.219967	-0.417528	0.220308	-1.77182	-1.38172	0.285838	-0.298067	-0.0150468
LM	LM_2	182	0.184211	0.2	75.5126	72.3682	0	0.150633	0	0.141868	490.507	3.04451	0.279716	0.131075	0.534486	9.80815	0.140854	310.246	0.853428	1	0.516304	40.0989	-0.59017	-0.966837	-0.359942	0.139352	-1.35673	-0.939881	-2.35916	-0.290368	0.0765963
LM	LM_2	183	0.131579	0.15	76.052	74.8113	2	0.160688	0	0.141868	286.689	3.98722	0.153186	0.170699	0.404554	8.17265	0.137841	310.246	0.837463	6	0.594917	9.28884	-1.28709	-1.38467	-0.184595	-0.16208	0.79129	-0.784491	-0.403731	0.993178	-0.957566
LM	LM_2	184	0.236842	0.225	63.8768	63.8768	5	0.21374	0	0.141868	516.223	7.84123	0.106694	4.27558	0.310494	11.2951	0.140814	310.246	0.422732	11	0.541552	7.83396	-0.361669	-0.637568	-1.1547	-1.24688	0.713154	-0.969092	1.60927	2.86602	-0.719286
LM	LM_2	185	0.210526	0.3	80.1648	79.8479	0	0.53335	0	0.531807	516.825	14.3383	0.115023	3.97745	0.303281	23.5474	0.143438	310.246	0.633846	7	0.639067	5.35811	-0.249185	-1.09171	-0.592536	-0.89371	0.992927	-0.668314	-0.00811113	-0.604047	-0.980217
LM	LM_2	186	0.368421	0.35	84.0908	85.6449	1	0.428071	0	1.31341	558.048	14.6838	0.132531	6.30024	0.299561	26.9119	0.142954	10673.1	0.650358	11	1.1116	5.25949	0.042645	-1.39229	-0.786854	-1.15484	0.60116	0.410563	1.47477	0.0895209	0.0194527
LM	LM_2	187	0.473684	0.55	75.6941	75.4857	2	0.348161	0	1.17252	551.105	12.074	0.125587	5.76119	0.304466	30.8944	0.155651	24574.7	0.546179	6	0.978643	6.07783	0.159748	-0.947791	-1.09833	-1.40532	0.57871	0.132213	-0.459348	0.775547	0.917205
LM	LM_2	188	0.421053	0.4	64.7688	64.1618	0	0.0187796	0	1.10542	513.788	12.3069	0.114672	3.58023	0.330602	32.363	0.178659	24574.7	0.575049	7	0.98897	10.0586	-0.0491176	-0.877176	-1.09528	-1.00839	0.370231	0.125774	-0.0858081	-0.573351	0.581845
LM	LM_2	189	0.236842	0.3	66.9611	65.8291	0	0.104527	0	1.10542	389.412	5.53777	0.0692659	1.9346	0.353864	21.2186	0.189681	24574.7	0.709917	7	0.69705	24.0726	-0.701589	-1.13952	-0.57136	-0.471107	-0.211173	-0.452869	0.0334977	-0.559938	-0.461769
LM	LM_2	190	0.263158	0.25	71.7657	69.7822	1	0.109068	0	1.10542	383.599	4.85081	0.0760733	1.40127	0.380786	13.9771	0.201005	24574.7	0.711737	7	0.542646	28.7683	-0.904424	-1.06963	-0.410023	-0.354339	-0.487906	-0.814148	0.0401668	0.164618	-0.141117
LM	LM_2	191	0.157895	0.175	77.9772	76.202	0	0.0282054	0	1.10542	384.86	3.85182	0.0981065	0.692117	0.394759	11.4132	0.197654	24574.7	0.709924	7	0.791772	36.2167	-0.959791	-1.12561	-0.0676794	-0.134937	-0.952769	-0.227031	0.0613235	-0.508636	-0.849054
LM	LM_2	192	0.210526	0.2	62.7788	62.6272	0	0.406989	0	1.12152	405.956	5.58327	0.120792	0.5597	0.390923	9.52829	0.205378	12716.8	0.653607	7	1.13181	7.48109	-0.937689	-0.98192	-0.467672	-0.503827	0.601603	0.3605	-0.0360585	-0.424436	-0.676739
LM	LM_2	193	0.236842	0.225	80.8803	80.8803	0	0.440635	0	1.19511	531.133	13.1347	0.125288	4.35098	0.361218	16.8182	0.206859	2370.43	0.695978	11	0.536255	5.42366	-0.394342	-1.16571	-0.479109	-0.717117	0.784162	-0.980658	1.51479	-0.553259	-0.749417
LM	LM_2	194	0.526316	0.625	81.95	81.0091	1	0.413591	0	1.4036	565.539	12.6255	0.129504	5.22499	0.353462	28.648	0.201389	11039.1	0.721268	6	0.754142	5.12937	-0.0556608	-1.16289	-0.818781	-1.13718	0.606736	-0.393037	-0.524074	0.158481	1.45524
LM	LM_2	195	0.342105	0.4	77.7378	77.5726	0	0.421106	0	1.49709	581.788	18.1138	0.143339	4.82869	0.352635	33.1103	0.200905	15189.2	0.604872	7	1.27018	5.38879	0.186977	-1.02536	-0.730634	-1.10124	0.648193	0.781569	-0.116958	-0.577044	-0.092772
LM	LM_2	196	0.289474	0.325	68.8543	60.1295	0	0.0209146	0	0.928049	585.937	13.2327	0.15677	4.90544	0.344472	30.7476	0.185535	15702.7	0.609508	7	0.859918	6.29261	0.259341	-0.910527	-1.21679	-1.05752	0.602031	-0.20199	-0.047262	-0.566306	-0.307426
LM	LM_2	197	0.157895	0.175	78.1892	75.419	1	0.0251188	0	0.877022	505.744	8.60411	0.104536	4.36231	0.311165	28.3986	0.188835	15702.7	0.45352	6	1.03857	13.7916	-0.00860819	-0.734866	-0.614221	-1.21374	0.365744	0.31098	-0.344653	0.0340221	-1.37858
LM	LM_2	198	0.184211	0.225	72.8374	68.8731	0	0.137292	0	0.877022	454.309	4.80786	0.0772665	2.89897	0.285136	22.6059	0.199949	15702.7	0.457946	6	0.976211	24.7908	-0.300146	-0.733358	-0.577508	-1.02203	-0.314875	0.18997	-0.294969	-0.646474	-1.0961
LM	LM_2	199	0.184211	0.2	72.9951	71.6006	0	0.112459	0	0.877022	433.898	5.33679	0.0677864	2.19797	0.277652	15.7917	0.205673	15702.7	0.552279	1	0.939172	30.69	-0.486939	-0.880194	-0.286423	-0.91423	-0.524019	0.191268	-2.18985	-0.619084	-0.880732
LM	LM_2	200	0.184211	0.175	75.2774	75.2774	0	0.0983882	0	0.877022	400.704	4.56797	0.0738596	1.28813	0.290407	13.1062	0.196643	15702.7	0.599101	1	0.835268	34.4174	-0.706984	-0.954143	-0.116472	-0.682092	-0.705718	-0.0380565	-2.1939	-0.588645	-0.777136
LM	LM_2	201	0.157895	0.15	73.4082	72.9086	0	0.387442	0	0.878887	404.361	3.85643	0.0813602	0.977614	0.317869	10.6431	0.194068	7766.43	0.857701	6	0.872242	10.3055	-1.08445	-1.58203	-0.150833	-0.336444	0.637638	-0.0899231	-0.37186	-0.453457	-1.00277
LM	LM_2	202	0.263158	0.3	73.9736	73.9736	0	0.334565	0	1.0972	482.742	8.62562	0.093014	3.61444	0.346935	12.9067	0.195551	1167.67	0.565822	7	0.755272	7.00634	-0.512713	-0.838877	-0.556895	-1.01699	0.718304	-0.468426	0.00909299	-0.564623	-0.517312
LM	LM_2	203	0.368421	0.425	86.0488	85.3122	1	0.471018	0	1.22515	559.677	17.5548	0.131862	4.37791	0.368525	23.6222	0.195827	4988.46	0.674992	7	1.13163	5.2896	-0.177571	-1.16174	-0.464137	-0.994292	0.72072	0.460793	-0.120388	0.158789	0.207858
LM	LM_2	204	0.263158	0.25	84.8104	84.7955	0	0.577008	0	1.34411	562.463	14.7378	0.133955	4.66673	0.361645	29.6342	0.193749	51992.4	0.714405	11	0.793215	4.79981	-0.136335	-1.30725	-0.533342	-0.516377	0.753911	-0.345824	1.47022	-0.579656	-0.646115
LM	LM_2	205	0.421053	0.475	82.8895	82.1969	0	0.335893	0	1.38174	632.77	21.4275	0.177123	6.51782	0.349703	32.7057	0.193427	19258.9	0.597661	11	0.31859	4.35069	0.388156	-0.8979	-1.00951	-1.01293	0.713361	-1.4892	1.44365	-0.630795	0.405908
LM	LM_2	206	0.368421	0.4	82.2864	82.2045	0	0.298763	0	1.28266	627.553	14.7665	0.17422	5.61294	0.363727	35.217	0.192559	15158.5	0.765999	6	1.15916	6.2729	0.291092	-1.36096	-0.726439	-0.992935	0.49899	0.564097	-0.527968	-0.523865	0.309731
LM	LM_2	207	0.342105	0.35	70.0463	69.5712	0	0.459478	0	0.641491	524.21	12.5947	0.111417	3.78021	0.376127	32.1328	0.19357	11549	0.574372	7	1.02442	5.80719	-0.078875	-0.805435	-0.876687	-1.05406	0.697735	0.190422	-0.102454	-0.569241	0.00898602
LM	LM_2	208	0.342105	0.35	79.7601	79.7601	0	0.291316	0	0.765642	631.389	19.9487	0.186291	5.01495	0.369776	25.9164	0.19003	22644.9	0.60046	11	0.443777	3.93512	0.134839	-0.872788	-0.865617	-0.759452	0.758294	-1.24733	1.45099	-0.569611	-0.0753526
LM	LM_2	209	0.473684	0.55	77.3571	74.7553	0	0.414508	0	1.21781	615.243	16.3479	0.172858	6.95762	0.356277	36.6199	0.191573	15465.2	0.697182	6	1.36384	5.24789	0.538274	-1.26212	-1.08346	-1.35787	0.4015	1.01476	-0.533821	-0.554813	0.970221
LM	LM_2	210	0.394737	0.4	75.8797	75.8797	1	0.392438	0	1.12928	594.54	15.1612	0.153708	5.19931	0.387593	34.443	0.1902	42482.8	0.603227	7	0.771035	5.6387	0.214724	-0.855227	-0.975137	-0.964773	0.642986	-0.392693	-0.11046	0.112303	0.428508
LM	LM_2	211	0.394737	0.425	63.1187	61.5234	1	0.0412241	0	1.07424	583.628	12.7844	0.154361	4.64775	0.401554	30.0775	0.184176	19773.9	0.51911	7	0.685773	6.72944	0.187581	-0.53293	-1.3167	-1.12969	0.553567	-0.65102	-0.0894725	0.133683	0.511779
LM	LM_2	212	0.210526	0.2	68.4092	68.4092	4	0.0679385	0	1.07424	495.659	7.9173	0.147743	2.95059	0.37274	26.2732	0.183611	6319.85	0.358862	6	1.64651	8.61919	-0.101644	-0.492883	-0.774396	-1.38002	0.486447	1.64173	-0.443562	2.22987	-0.881939
LM	LM_2	213	0.184211	0.175	77.568	74.9575	0	0.142889	0	1.07424	461.565	5.35777	0.0789141	3.30359	0.347658	22.252	0.180008	6319.85	0.294677	6	1.01381	21.8244	-0.243231	-0.258784	-0.553102	-1.26794	-0.113235	0.200411	-0.320852	-0.674569	-1.16912
LM	LM_2	214	0.184211	0.175	76.3207	76.516	2	0.172738	0	1.07424	447.976	4.37909	0.0729317	1.7089	0.354125	18.3245	0.181932	6319.85	0.305737	6	0.887562	31.3315	-0.517957	-0.234661	-0.392504	-1.03221	-0.582533	-0.0307695	-0.309701	0.742972	-0.990731
LM	LM_2	215	0.184211	0.175	80.8482	80.4671	0	0.191396	0	0.235639	458.055	4.30099	0.0871958	0.0579884	0.354333	13.8247	0.17887	6319.85	0.55988	1	0.721378	37.7918	-0.780153	-0.663866	-0.0212878	-0.505535	-0.859871	-0.337766	-2.24795	-0.547127	-0.644381
LM	LM_2	216	0.131579	0.125	78.5023	78.5023	0	0.113553	0	0.164781	409.411	2.95429	0.0900713	0.0243085	0.35012	10.4146	0.169368	6319.85	0.942442	1	0.610332	49.8852	-1.01516	-1.59875	0.139053	0.074396	-1.53954	-0.444575	-2.20825	-0.47431	-0.648083
LM	LM_2	217	0.184211	0.175	79.1718	78.3675	0	0.0176368	0	0.164781	420.121	2.1655	0.108376	0.00118876	0.377777	7.00084	0.168046	12746.1	0.87257	6	0.548561	13.0023	-1.27467	-1.42533	-0.0738965	-0.0258006	0.495851	-0.890908	-0.402087	-0.398022	-0.615987
LM	LM_2	218	0.157895	0.15	60.2308	58.2781	2	0.42771	4.75	0.164781	499.554	10.4726	0.239199	0.10345	0.595375	4.87522	0.175005	45030.2	0.748415	6	0.890224	4.62946	-0.815108	-0.746596	-0.680038	0.108576	0.748042	-0.33508	-0.510371	1.1204	-0.555517
LM	LM_2	219	0.289474	0.275	73.7047	74.0876	3	0.502768	6.75	1.01277	864.834	14.0973	0.329231	0.323202	0.803012	29.3821	0.175851	400614	0.511966	7	0.717873	5.10129	0.0448167	0.0740921	-1.01619	1.93705	0.327523	-0.931543	-0.214098	1.75055	0.331876
LM	LM_2	220	0.342105	0.425	83.1161	81.8296	0	0.226687	9	1.34353	880.339	20.0756	0.256031	0.332311	0.954763	43.0416	0.182059	444828	0.0465417	11	0.864991	4.66235	0.250468	1.38519	-1.04578	1.8146	0.387566	-0.774891	1.25393	-0.510046	0.180132
LM	LM_2	221	0.421053	0.5	76.2327	75.7017	0	0.42527	6.25	1.29282	932.163	15.747	0.425923	0.439183	0.946255	45.5258	0.189927	488808	0.887415	6	0.93242	5.12172	0.350911	-0.563762	-1.08751	2.95126	-0.0839394	-0.462028	-0.778693	-0.172082	1.64424
LM	LM_2	222	0.394737	0.475	72.2171	72.2053	1	0.0125122	7.5	1.29282	882.031	15.1779	0.347065	0.193488	0.949101	42.861	0.194035	605496	0.580499	7	1.77303	6.03015	0.239797	-0.165018	-1.0656	3.04651	-0.219777	1.43037	-0.307569	0.400399	1.06496
LM	LM_2	223	0.368421	0.4	76.4232	76.247	1	0.203872	0	1.27269	900.176	2.99629	0.267723	0.00845259	0.958137	40.6758	0.193881	611671	0	7	1.28153	23.7933	0.285063	1.34532	-1.1318	2.47229	-1.16292	0.252952	-0.154933	0.19684	0.709492
LM	LM_2	224	0.236842	0.275	76.2053	75.945	0	0.144019	0	0.252594	745.747	1.49561	0.159435	0.000386486	0.946751	22.9049	0.196816	611671	0	7	1.13605	37.27	-0.302368	1.25615	-0.713024	2.58702	-1.66098	-0.0112762	0.0332542	-0.59898	-0.2573
LM	LM_2	225	0.210526	0.25	78.1361	77.5385	0	0.0177749	0	0.252594	636.603	1.5024	0.138329	1.53e-05	0.828883	18.4638	0.197519	604003	0	7	0.954517	9.85357	-0.641543	1.03329	-0.612335	2.32908	0.127655	-0.506486	0.0513321	-0.619725	-0.817509
LM	LM_2	226	0.236842	0.225	70.7042	68.1256	0	0.414666	7	0.252594	569.568	12.8526	0.208391	0.10979	0.825702	10.2163	0.194762	184266	0.359344	7	1.83473	4.69949	-0.646897	0.309163	-0.530075	0.430444	0.425743	1.62271	-0.218454	-0.331049	-0.273419
LM	LM_2	227	0.368421	0.4	75.9995	75.9657	3	0.399708	2.5	1.07041	896.028	12.0378	0.368407	0.474445	0.868524	35.4281	0.191646	500800	0.629017	7	1.35603	5.87651	0.16303	-0.297104	-0.999744	2.50651	-0.103105	0.52873	-0.283631	1.82552	1.00795
LM	LM_2	228	0.289474	0.275	66.2809	66.1765	8	0.228994	3.75	1.22089	954.757	19.126	0.352475	0.116997	0.966868	37.1958	0.190741	229662	0.167918	6	0.983722	5.49451	0.499518	1.37358	-1.38894	0.550359	0.456033	-0.334718	-0.770309	5.25554	0.522613
LM	LM_2	229	0.236842	0.325	77.0025	73.2447	1	0.313585	7.5	1.32682	901.273	20.2556	0.406354	0.227553	0.956863	26.5	0.191343	248894	0.82614	6	1.3551	5.49475	0.11444	-0.353248	-0.749163	1.68055	0.166243	0.526622	-0.790089	0.590955	0.393454
LM	LM_2	230	0.368421	0.35	69.8171	69.9232	0	0.00716199	6.75	1.32682	909.842	13.7895	0.387593	0.0556195	0.951978	42.7471	0.176973	502660	0.711363	7	0.678221	5.33171	0.246752	-0.091003	-1.24265	2.91526	0.0378997	-1.10776	-0.326074	-0.241994	1.15591
LM	LM_2	231	0.342105	0.4	71.6413	71.7093	1	0.209336	0	1.32682	880.191	3.49836	0.253022	0.00882917	0.960949	39.8135	0.176257	551635	0	7	1.34625	31.65	0.30281	1.37869	-1.20315	2.19221	-1.55399	0.455089	-0.144814	0.192899	0.60707
LM	LM_2	232	0.236842	0.225	77.1879	77.1879	1	0.177877	0	0.850813	763.548	1.44022	0.166568	0.000396445	0.967443	23.4412	0.174922	551635	0	7	1.18231	39.4116	-0.268792	1.32351	-0.7484	2.28089	-1.74501	0.120876	-0.00777224	0.124698	-0.144024
LM	LM_2	233	0.289474	0.3	78.4465	76.0542	0	0.189534	0	0.206162	646.746	1.39633	0.141629	1.91e-05	0.951368	18.4384	0.135878	551635	0	7	0.285201	55.6749	-0.482854	1.44768	-0.850202	2.49743	-2.48782	-1.89612	0.102763	-0.656591	0.355014
LM	LM_2	234	0.236842	0.25	79.1516	78.9827	0	0.0425856	0	0.206162	522.596	1.41964	0.126426	1.06e-05	0.861388	12.4011	0.133619	547149	0	6	0.607234	11.5969	-0.918803	1.16434	-0.646509	2.09732	0.229414	-1.31347	-0.327144	-0.622694	-0.49294
LM	LM_2	235	0.157895	0.175	69.8854	69.8854	0	0.40318	1.75	0.206162	573.81	8.85692	0.248425	0.0989534	0.858738	8.70994	0.134992	74848	0.624199	7	0.693218	5.11433	-0.810362	0.0744047	-0.623975	0.467559	0.706637	-0.979557	-0.236862	-0.243579	-0.36457
LM	LM_2	236	0.289474	0.325	73.3563	73.3563	0	0.433339	6.75	1.2076	844.195	13.8823	0.292529	0.172622	0.879034	26.5584	0.132503	434361	0.420259	7	1.86644	5.18201	-0.0373708	0.134994	-0.929395	1.97776	0.0897836	1.61755	-0.250911	-0.316205	0.179364
LM	LM_2	237	0.421053	0.425	89.5401	89.5401	3	0.325813	9.25	1.45098	880.206	22.1149	0.266723	0.355251	0.964374	42.7489	0.132959	232969	0.17829	11	0.610492	5.12744	0.136715	1.27957	-1.03442	0.832549	0.589116	-1.25398	1.1104	1.67239	1.05882
LM	LM_2	238	0.473684	0.625	86.0376	85.1297	5	0.271626	2.75	1.48379	923.771	21.0985	0.384435	0.117387	0.964374	44.2212	0.131916	582649	0.469851	11	0.938074	5.45163	0.232317	0.202599	-1.22188	3.04106	0.0374358	-0.529141	1.18695	3.14466	1.61922
LM	LM_2	239	0.473684	0.525	84.8131	83.586	0	0.573164	7	1.46918	908.899	20.359	0.387184	0.151629	0.962304	29.7831	0.123381	193561	0.703469	6	1.57804	5.12363	0.0901213	-0.0589675	-0.856792	1.15457	0.0733852	0.993391	-0.911945	-0.0975904	1.99532
LM	LM_2	240	0.368421	0.375	86.2662	86.2662	2	0.457469	7.75	1.40375	895.917	14.5415	0.357186	0.159637	0.956749	44.84	0.114003	336370	0.574076	7	1.67426	5.26573	0.215117	0.0447551	-0.904718	1.68893	0.112196	1.27126	-0.455185	1.16832	1.06282
LM	LM_2	241	0.421053	0.525	80.8976	80.8235	0	0.287062	6.75	1.34867	860.223	14.2478	0.225864	0.107296	0.962028	44.156	0.113776	221456	0.0111452	11	0.978076	5.18532	0.143853	1.65108	-1.25015	0.520652	0.430783	-0.487631	1.1266	-0.434935	0.929323
LM	LM_2	242	0.394737	0.425	75.9025	75.0798	3	0.565543	3.5	1.24267	866.169	19.4395	0.372935	0.386141	0.969103	42.8811	0.113605	257209	0.761062	7	1.37313	5.11749	0.20459	-0.221483	-1.1609	1.49353	0.237306	0.622572	-0.492255	1.92594	1.47993
LM	LM_2	243	0.342105	0.325	68.6097	70.2546	1	0.429295	0	1.26275	843.644	8.30648	0.297251	0.138202	0.957974	30.6246	0.1104	12620.8	0.213813	6	1.73399	6.44796	0.134315	1.22545	-1.18666	-0.573938	0.20369	1.33651	-0.865026	0.490583	0.906486
LM	LM_2	244	0.421053	0.425	77.7287	76.2097	0	0.365065	1	1.28673	816.917	9.52035	0.367186	0.141789	0.948904	24.2687	0.110797	94956.2	0.903107	11	1.10935	5.53674	-0.345835	-0.48235	-0.991289	1.00953	0.0403741	-0.0843949	1.03225	-0.0230227	1.83862
LM	LM_2	245	0.394737	0.375	61.9005	62.4454	0	0.00900361	3.75	1.28673	792.76	9.80032	0.274361	0.137577	0.947292	31.1056	0.0999405	285070	0.467696	7	1.9018	7.1257	-0.0746698	0.315092	-1.3274	1.16567	-0.0386887	1.71662	-0.373379	-0.235413	1.21632
LM	LM_2	246	0.236842	0.225	69.4981	67.3505	0	0.156712	0	1.28673	808.423	1.76717	0.230371	0.00168585	0.959067	30.4609	0.086627	286570	0	7	1.36999	38.7819	0.126305	1.52637	-1.2499	0.919551	-1.69315	0.555171	-0.169003	-0.447059	0.0716496
LM	LM_2	247	0.157895	0.15	77.044	77.044	0	0.295159	0	1.28673	682.136	1.26742	0.139451	0.000102466	0.938151	15.9755	0.0827243	286570	0	7	1.08404	44.392	-0.460121	1.43591	-0.736738	0.99338	-1.6992	-0.0464701	-0.0389198	-0.537276	-0.571809
LM	LM_2	248	0.236842	0.225	78.7946	78.7946	0	0.199586	0	0.517387	571.49	1.67859	0.141113	1.6e-05	0.897198	13.1624	0.0824027	286570	0.00102397	8	0.811263	49.9202	-0.628289	1.34691	-0.70594	1.02223	-2.03217	-0.647763	0.383123	-0.569688	-0.0431117
LM	LM_2	249	0.184211	0.175	78.9615	78.8016	0	0.146622	0	0.145535	478.536	2.0911	0.151632	0.0561233	0.811174	9.22763	0.0829432	286570	0	8	0.928547	52.1331	-0.700584	1.08524	-0.564374	0.982459	-2.15226	-0.327098	0.459325	-0.601216	-0.539166
LM	LM_2	250	0.263158	0.25	77.0317	77.0317	0	0.175658	0	0.145535	370.014	2.64721	0.128645	0.086751	0.674926	8.9533	0.0843541	286570	0.00757999	8	0.959888	49.0299	-0.828234	0.763783	-0.587645	0.79098	-1.96837	-0.195296	0.503111	-0.650949	-0.208066
LM	LM_2	251	0.210526	0.25	80.3449	77.9232	0	0.045223	0	0.145535	349.157	2.98771	0.17418	0.0940033	0.48451	8.64516	0.089073	71020.4	0.432434	6	0.579653	11.1542	-1.038	-0.296843	-0.4552	-0.131342	0.521781	-1.02906	-0.401719	-0.469737	-0.581113
LM	LM_2	252	0.289474	0.275	73.3482	73.3482	1	0.223251	0	0.293714	469.201	8.24452	0.104699	2.28363	0.3672	7.99055	0.0869676	1086.57	0.508199	11	0.911595	7.8087	-0.799169	-0.801826	-0.788214	-0.77221	0.638974	-0.20748	1.51778	0.179697	-0.31738
LM	LM_2	253	0.5	0.525	76.0695	75.3481	0	0.376299	0	1.30088	500.363	13.2863	0.110105	2.92657	0.327718	20.9006	0.0914	1086.57	0.662615	7	1.1183	6.5493	-0.477647	-1.16973	-0.910129	-0.919675	0.613387	0.376199	-0.130257	-0.499035	1.2146
LM	LM_2	254	0.315789	0.4	79.4356	79.4356	0	0.395518	0	1.24788	568.338	16.0061	0.144239	5.29558	0.335102	23.3935	0.104465	2273.25	0.646798	6	1.08325	4.71631	0.0205837	-1.17194	-0.840306	-1.10249	0.80669	0.324673	-0.447695	-0.566276	-0.164621
LM	LM_2	255	0.421053	0.5	73.1829	72.2793	0	0.364643	0	1.20562	569.449	11.6174	0.137938	6.29658	0.362828	32.7516	0.120251	21191.3	0.730292	6	1.47142	6.99663	0.238995	-1.39188	-1.13567	-1.19415	0.393735	1.2649	-0.499716	-0.542341	0.689985
LM	LM_2	256	0.394737	0.4	64.2912	65.5356	0	0.0202644	0	1.20562	521.257	10.0337	0.122812	3.64041	0.418775	30.6696	0.117192	21191.3	0.60448	7	1.05229	11.4559	-0.124462	-0.823474	-1.17051	-0.885523	0.298843	0.228513	-0.113624	-0.530189	0.590327
LM	LM_2	257	0.263158	0.325	74.1696	70.8813	0	0.169368	0	1.20562	408.533	6.01257	0.0993098	1.97579	0.461106	22.3863	0.12207	21191.3	0.676669	7	0.517472	27.504	-0.665183	-0.841133	-0.690567	-0.345964	-0.380744	-0.928115	-0.0190067	-0.535118	-0.0823817
LM	LM_2	258	0.157895	0.15	78.4616	77.0508	0	0.112151	0	0.807383	402.506	4.9058	0.108141	1.02664	0.45555	13.8448	0.123776	21191.3	0.688952	7	0.743169	34.7867	-0.883458	-0.973072	-0.284279	-0.118335	-0.797356	-0.385448	0.0272129	-0.505497	-0.773574
LM	LM_2	259	0.157895	0.2	75.7699	74.3917	1	0.142938	0	0.17539	367.038	4.6513	0.112503	0.707313	0.434078	11.3611	0.117943	21191.3	0.673396	7	0.716075	38.9618	-0.948141	-0.988913	-0.320916	-0.11227	-1.0258	-0.418833	0.0582219	0.185274	-0.733533
LM	LM_2	260	0.184211	0.2	73.7427	71.4382	0	0.35087	0	0.17539	356.094	3.64528	0.119394	0.471257	0.418038	9.96585	0.106968	16046.2	0.627615	7	0.744675	11.4845	-1.09053	-0.873428	-0.47282	-0.32836	0.570588	-0.533369	-0.0120472	-0.460914	-0.776303
LM	LM_2	261	0.263158	0.275	70.7562	70.7562	0	0.280445	0	0.17539	426.19	9.05936	0.0953637	2.43616	0.383881	9.67841	0.0982189	4322.9	0.551588	11	0.847953	5.12068	-0.831872	-0.858036	-0.777283	-0.700716	0.843342	-0.361579	1.51982	-0.524711	-0.531719
LM	LM_2	262	0.315789	0.35	80.9038	80.7495	0	0.519763	0	0.601486	599.733	16.4462	0.152328	5.51978	0.366887	22.7798	0.0983378	21868.4	0.717942	6	1.30477	6.01559	0.0464955	-1.35421	-0.804404	-0.920417	0.648948	0.836775	-0.465734	-0.533779	-0.0868389
LM	LM_2	263	0.421053	0.425	77.2826	77.2826	0	0.407231	0	1.3096	563.303	13.9133	0.136517	4.08393	0.353334	31.9888	0.0967757	22366.2	0.799518	7	1.24286	6.21421	-0.120285	-1.50416	-0.928598	-0.732919	0.597452	0.729168	-0.154516	-0.496092	0.718798
LM	LM_2	264	0.394737	0.4	74.879	73.0002	0	0.195155	0	1.3096	554.547	13.105	0.134417	4.35647	0.330945	27.3285	0.0916541	4982.21	0.508199	7	1.4566	6.57628	0.0228913	-0.9039	-1.07167	-1.25277	0.53092	1.14879	-0.100033	-0.559947	0.322913
LM	LM_2	265	0.315789	0.3	64.4894	60.8759	0	0.0202885	0	1.3096	485.277	9.49029	0.0985619	3.96534	0.31316	29.7863	0.0897865	4982.21	0.605628	6	1.01357	9.67999	-0.108211	-1.02337	-1.25283	-1.09271	0.563707	0.203357	-0.413912	-0.58699	-0.0969775
LM	LM_2	266	0.236842	0.225	71.4556	69.5346	0	0.121318	0	1.22011	433.425	6.38695	0.0694341	2.44686	0.315317	24.6141	0.0952108	4982.21	0.630006	6	0.796056	21.8202	-0.511898	-1.05607	-0.780666	-0.745845	0.0196846	-0.224751	-0.356583	-0.596319	-0.544151
LM	LM_2	267	0.184211	0.225	76.6057	76.4033	0	0.130315	0	0.161017	411.34	6.20597	0.0726066	1.82647	0.340809	17.231	0.101608	4982.21	0.722522	1	0.868326	28.4659	-0.702785	-1.19035	-0.337002	-0.595671	-0.242631	0.0234281	-2.25493	-0.557631	-0.668153
LM	LM_2	268	0.210526	0.2	79.7228	78.6564	0	0.1181	0	0.161017	411.945	5.29257	0.0855156	1.15771	0.353744	13.6272	0.100143	4982.21	0.814892	1	0.757054	35.0006	-0.85915	-1.35481	-0.221796	-0.330599	-0.65925	-0.211696	-2.26029	-0.508782	-0.304317
LM	LM_2	269	0.236842	0.25	80.0024	78.811	0	0.030218	0	0.161017	375.232	5.11087	0.090307	0.699575	0.355027	10.9361	0.0946	4789.6	0.879638	1	0.561763	16.3552	-1.13231	-1.44886	-0.227103	-0.279809	0.499389	-0.760718	-2.31356	-0.453417	-0.170235
LM	LM_2	270	0.131579	0.175	78.1615	78.1615	0	0.371588	0	0.161017	478.326	8.79204	0.117455	2.22074	0.371117	9.84058	0.0854514	2019.47	0.860043	6	0.734846	6.06985	-0.862223	-1.52171	-0.39486	-0.313436	1.00299	-0.479887	-0.395366	-0.453595	-1.13764
LM	LM_2	271	0.263158	0.3	80.4378	80.4378	0	0.474595	0	1.28505	577.419	18.2322	0.149097	4.46667	0.367166	19.279	0.0779622	20189.6	0.550511	7	0.736997	4.55271	-0.103832	-0.831066	-0.839928	-0.838975	0.970342	-0.552076	-0.0366765	-0.585717	-0.567573
LM	LM_2	272	0.5	0.625	82.9207	82.4427	0	0.556379	0	2.9986	698.931	24.5235	0.225571	6.88472	0.373765	32.7764	0.0751432	24850.6	0.561134	11	0.554193	4.3367	0.606641	-0.856036	-1.41236	-0.991915	0.612168	-1.02329	1.39097	-0.592828	1.03315
LM	LM_2	273	0.421053	0.475	79.2394	78.21	1	0.609149	0	2.00458	578.143	13.8198	0.138458	4.09284	0.362036	38.972	0.0746324	12913.5	0.601308	7	0.616332	5.55988	0.0556453	-0.853547	-1.16968	-0.950903	0.839495	-0.73907	-0.144719	0.115239	0.659146
LM	LM_2	274	0.447368	0.45	82.4749	82.3735	0	0.301035	0	1.44674	606.45	17.1192	0.156061	4.55374	0.398093	29.7323	0.0762189	17584.8	0.586371	6	1.77697	4.83948	0.0935455	-1.04151	-0.909987	-1.10695	0.566759	1.88112	-0.576756	-0.50839	0.778092
LM	LM_2	275	0.421053	0.45	81.5082	80.8976	0	0.483938	0	1.39723	591.256	19.0778	0.133952	5.41939	0.400035	34.8126	0.0800514	50702.9	0.40129	7	0.24211	5.53231	0.249412	-0.283089	-1.23254	-0.999404	0.925966	-1.696	-0.0788106	-0.690735	0.464428
LM	LM_2	276	0.526316	0.625	80.7495	80.0254	0	0.345815	0	1.3309	577.446	13.5049	0.147068	4.18776	0.391461	35.1868	0.0856649	29761.9	0.607954	7	0.726761	4.95655	-0.0106683	-0.839749	-1.14998	-0.88467	0.691442	-0.546669	-0.178745	-0.543543	1.4287
LM	LM_2	277	0.447368	0.5	77.9933	76.7657	0	0.517762	0	1.31013	538.929	14.9159	0.118893	5.29486	0.344026	31.2859	0.0947243	16144.1	0.529997	6	0.886831	6.45554	0.094583	-0.808771	-1.12655	-1.2478	0.691866	-0.133212	-0.473831	-0.622955	0.715045
LM	LM_2	278	0.289474	0.325	74.7732	72.2319	0	0.356904	0	1.3196	556.463	13.9317	0.126463	4.48002	0.339993	30.2698	0.0976351	16144.1	0.517974	11	0.920156	6.64313	0.00695125	-0.87	-1.11844	-0.94734	0.676939	-0.10815	1.48472	-0.612045	-0.509872
LM	LM_2	279	0.394737	0.425	64.8688	64.8688	1	0.0157365	0	1.3196	455.606	9.28373	0.0893978	3.24229	0.350225	27.9401	0.0938811	16144.1	0.617055	7	0.72016	10.8196	-0.367349	-0.934973	-1.1859	-0.895058	0.531891	-0.48898	-0.058221	0.123953	0.546756
LM	LM_2	280	0.184211	0.175	75.3567	75.3567	0	0.0286111	0	1.3196	433.356	7.92258	0.0838551	2.60182	0.347674	21.4774	0.0881081	16144.1	0.625459	11	0.711629	8.85614	-0.686431	-1.09893	-0.697931	-0.531762	0.759699	-0.558883	1.53845	-0.577614	-1.11217
LM	LM_2	281	0.210526	0.2	76.6201	76.6201	0	0.0979194	0	1.3196	444.828	5.60306	0.067799	3.39827	0.32845	19.2911	0.0888486	16144.1	0.558145	6	0.78627	22.6175	-0.489815	-0.931802	-0.650997	-0.831907	-0.0354493	-0.274457	-0.314268	-0.632044	-0.781749
LM	LM_2	282	0.210526	0.2	79.7108	79.7108	0	0.123366	0	1.3196	423.747	5.53224	0.0681253	2.17287	0.316253	19.1719	0.0766865	16144.1	0.754247	6	0.752411	29.318	-0.743617	-1.40966	-0.438999	-0.392292	-0.381131	-0.26925	-0.330139	-0.573667	-0.598748
LM	LM_2	283	0.184211	0.175	81.7373	81.7373	0	0.127216	0	1.3196	431.403	4.92445	0.0818519	2.0558	0.334649	14.2588	0.0630784	16144.1	0.863876	6	0.570771	32.0099	-0.871018	-1.61259	-0.351717	-0.138788	-0.510093	-0.683678	-0.317045	-0.533111	-0.622416
LM	LM_2	284	0.184211	0.175	79.1114	79.1114	1	0.0996666	0	1.3196	387.208	5.87471	0.101282	1.30214	0.357847	11.7017	0.0544514	16144.1	0.890789	1	0.34803	28.9345	-0.974212	-1.48705	-0.331836	-0.129736	-0.145072	-1.1751	-2.2471	0.195718	-0.410464
LM	LM_2	285	0.184211	0.175	79.0984	79.0984	0	0.103433	0	1.3196	358.666	5.79966	0.098803	0.795866	0.362838	10.76	0.0486486	16144.1	0.912744	1	0.518073	39.4567	-1.03034	-1.57343	-0.227373	0.0231786	-0.813908	-0.744083	-2.2314	-0.494314	-0.346904
LM	LM_2	286	0.210526	0.2	82.8973	82.8973	0	0.128568	0	1.06398	335.958	4.12552	0.105389	0.684254	0.343423	8.96138	0.0389946	16144.1	0.947453	6	0.481931	42.2303	-1.19531	-1.80673	-0.200843	0.225625	-1.1175	-0.857551	-0.307275	-0.480859	-0.232001
LM	LM_2	287	0.184211	0.175	78.2285	78.2285	0	0.139572	0	0.0770567	344.741	3.02604	0.139018	0.310413	0.289826	7.60211	0.0360892	16144.1	0.94026	1	0.686157	53.9884	-0.986863	-1.8451	-0.192855	0.149121	-1.83659	-0.281313	-2.17329	-0.471467	-0.239068
LM	LM_2	288	0.184211	0.175	81.2978	81.2978	0	0.203721	0	0.0770567	242.042	1.75609	0.1522	0.0844261	0.243167	5.68265	0.0338676	15969.8	0.741342	1	0.478408	70.4888	-0.965965	-1.48457	-0.0999374	0.026696	-2.79289	-0.706864	-2.07265	-0.566202	-0.30365
LM	LM_2	289	0.210526	0.2	80.6609	80.6609	0	0.157271	0	0.0770567	253.379	1.56481	0.157754	0	0.223491	3.1709	0.0291676	13240.5	0.823971	8	0.0308559	63.3542	-1.1813	-1.72562	-0.26121	0.336031	-2.44595	-1.84375	0.605983	-0.537903	-0.235709
LM	LM_2	290	0.184211	0.175	78.113	78.113	0	0.102846	0	0.0770567	280.49	1.99525	0.15307	0	0.232997	3.02769	0.0289676	13240.5	0.717081	8	0.0120694	62.1096	-1.09462	-1.4289	-0.35365	0.220236	-2.34002	-1.92602	0.618169	-0.563535	-0.489765
LM	LM_2	291	0.210526	0.2	83.5385	83.5385	0	0.171171	0	0.0770567	271.353	1.51025	0.166032	0	0.231367	3.61938	0.025873	13240.5	0.814012	1	0.000219162	76.0751	-0.991553	-1.56194	-0.114372	0.226213	-3.07203	-1.78629	-2.0522	-0.557079	0.0259691
LM	LM_2	292	0.157895	0.15	85.5701	85.5701	1	0.00416111	0	0.0770567	247.387	1.69075	0.154833	0	0.269774	3.0737	0.0181324	13240.5	0.808562	8	0.362261	26.2859	-1.41884	-1.68944	-0.166903	0.101248	-0.182012	-1.2579	0.485018	0.225269	-0.849995
LM	LM_2	293	0.210526	0.2	72.7603	72.7603	8	0.00875905	4.75	0.311305	369.995	19.4975	0.192561	0.0273487	0.499193	2.95139	0.0279865	13534	0.70599	8	1.46873	6.32927	-1.14747	-1.20375	-0.581514	-0.24879	0.972996	1.16206	0.252461	5.21472	-0.393473
LM	LM_2	294	0.131579	0.125	80.7495	78.9756	7	0.1317	2	3.14633	941.43	10.1459	0.226522	0.181926	0.768249	14.3802	0.0512432	6404.39	0	8	0.116602	18.8206	-0.0635772	1.6	-1.15692	-0.592409	0.264768	-2.25494	0.206545	4.43232	-0.720825
LM	LM_2	295	0.289474	0.275	83.8961	84.4544	2	0.181241	0	2.9287	781.013	6.16851	0.10288	0.200154	0.966925	31.3699	0.128859	6841.89	0	8	0.920911	21.2365	-0.309237	1.85688	-0.772336	-0.748387	-0.07945	-0.399824	0.0379063	0.930707	0.30436
LM	LM_2	296	0.210526	0.2	81.2504	80.9992	0	0.158098	0	0.943118	709.018	4.2418	0.0990889	0.0552629	0.978005	19.2181	0.211441	7422.03	0.0114196	8	0.880747	26.8724	-0.528282	1.86023	-0.430788	-0.629162	-0.490257	-0.519907	0.125179	-0.451793	-0.243925
LM	LM_2	297	0.184211	0.175	91.478	89.2336	0	0.156437	0	0.943118	615.838	2.66439	0.0963429	0.0136104	0.968127	12.9111	0.289546	7422.03	0.00304995	8	0.698394	39.4429	-0.719868	1.84351	0.0780389	-0.568243	-1.24165	-0.860185	0.201969	-0.488897	-0.402062
LM	LM_2	298	0.157895	0.15	82.0338	82.0338	0	0.172099	0	0.943118	577.251	2.43987	0.0941176	0.00251254	0.956617	9.739	0.319165	7422.03	0.00681075	8	0.250899	47.6518	-0.736683	1.92773	0.00146908	-0.476969	-1.65092	-1.85781	0.279372	-0.522117	-0.503605
LM	LM_2	299	0.131579	0.125	78.8016	75.0681	0	0.00811752	0	1.10911	459.857	2.0599	0.0971241	0.0158658	0.947365	7.53012	0.320389	72092	0.00640696	8	1.74319	7.21945	-0.999178	1.47859	0.0254367	-0.625362	0.434228	1.3887	0.178443	-0.425062	-1.13711
LM	LM_2	300	0.184211	0.175	75.9995	75.9995	1	0.00804493	5.25	2.52371	840.542	27.1964	0.241839	0.146738	0.953577	5.86853	0.318757	23135.1	0.00994098	8	1.75092	10.1267	-0.0781813	1.65179	-0.235239	-0.587303	0.214362	1.33817	0.0511276	0.363343	-0.726235
LM	LM_2	301	0.210526	0.2	81.5509	81.5509	0	0.166293	0	2.52371	827.366	3.94543	0.157841	1.52e-08	0.944539	31.1006	0.329841	6258.94	0	8	1.85524	23.479	-0.023778	1.697	-0.22921	-0.877863	-0.736136	1.76333	0.0221832	-0.380135	-0.382725
LM	LM_2	302	0.157895	0.15	83.09	82.6462	1	0.168927	0	1.77829	603.169	2.22179	0.0932906	7.65e-15	0.916785	22.4062	0.346505	11171.1	0	8	0.584152	43.3566	-0.509162	1.81709	-0.00900132	-0.640911	-1.45029	-1.01929	0.228782	0.158798	-0.629634
LM	LM_2	303	0.157895	0.175	84.8485	84.332	1	0.15274	0	0.255487	531.562	2.24471	0.0991209	1.23e-14	0.900417	10.9053	0.345322	28483.9	0.00383782	8	0.670424	46.478	-0.744704	1.67532	0.167447	-0.524661	-1.68507	-0.836777	0.28974	0.165064	-0.630025
LM	LM_2	304	0.157895	0.15	83.4213	80.8754	0	0.00786505	0	0.255487	518.621	1.86775	0.0872647	5.73e-15	0.917483	8.52722	0.337332	28483.9	0	8	1.69639	5.3736	-0.965755	1.50865	0.144133	-0.900857	0.559541	1.29895	0.144196	-0.418536	-0.992913
LM	LM_2	305	0.263158	0.3	85.5646	80.166	0	0.00393927	5.25	1.15966	878.726	26.0401	0.248797	0.106412	0.952004	8.57702	0.345459	5685.39	0.0163185	8	1.29883	11.3379	-0.0292435	1.8011	-0.220538	-0.61667	0.120262	0.28527	0.0219063	-0.329435	-0.124368
LM	LM_2	306	0.184211	0.175	80.8346	80.7495	1	0.00982444	6.25	2.17512	863.143	24.1029	0.171439	0.127278	0.971894	29.5972	0.368324	292893	0.00803375	8	1.87495	6.75791	0.0601724	1.49166	-0.170792	0.686278	0.365688	1.68706	0.0928978	0.212177	-1.01514
LM	LM_2	307	0.184211	0.175	81.8536	81.8536	0	0.00775091	0	2.42678	915.282	7.76366	0.202752	1.54e-06	0.981488	31.623	0.385995	223482	0	8	1.86283	6.93757	0.090312	1.63709	-0.200367	0.269533	0.0643001	1.62327	0.0478918	-0.383856	-0.77481
LM	LM_2	308	0.263158	0.3	83.5082	80.9199	0	0.331435	5.75	2.43913	975.805	28.0155	0.269259	0.150413	0.981106	31.0009	0.395227	121723	0.00859929	8	1.7128	6.7018	0.464931	1.77003	-0.289186	-0.120183	0.217742	1.26625	-0.0525592	-0.360044	-0.284895
LM	LM_2	309	0.263158	0.25	81.3928	76.9656	1	0.217422	6.75	2.46613	962.174	27.6092	0.250166	0.124816	0.97998	35.7204	0.397059	146641	0.00453882	8	1.89056	6.33662	0.497567	1.72393	-0.39215	-0.0882862	0.243267	1.71349	-0.0535965	0.31537	-0.310362
LM	LM_2	310	0.315789	0.3	65.7179	65.7179	0	0.371291	6	2.60922	946.903	27.5145	0.233981	0.182451	0.979093	39.5586	0.411795	105916	0.0041548	8	1.91058	7.52249	0.602699	1.81901	-0.672433	-0.376006	0.12652	1.76421	-0.0787079	-0.376314	0.0780206
LM	LM_2	311	0.210526	0.25	118.231	120.459	2	0.350694	10.25	2.15077	1048.84	48.6628	0.337386	0.32666	0.977696	38.6761	0.425059	555820	0.0127695	8	1.92461	6.60431	0.672817	1.17679	0.679036	2.39202	0.244148	1.784	0.0553709	0.844808	-1.20654
LM	LM_2	312	0.342105	0.425	110.73	110.48	0	0.410367	11.25	1.86738	1009.81	46.9038	0.29737	0.281765	0.974973	43.391	0.436314	186086	0.00641705	8	1.87921	6.74047	0.723711	1.61108	0.416613	0.299443	0.334237	1.73278	-0.146997	-0.448473	-0.101943
LM	LM_2	313	0.473684	0.525	111.027	108.898	0	0.422077	10	2.37831	1050.05	48.9466	0.336433	0.192342	0.975673	46.4754	0.459068	273764	0.00996787	8	1.86756	7.06837	0.884724	1.58333	0.249009	0.741578	0.0818881	1.66474	-0.170039	-0.434275	0.823787
LM	LM_2	314	0.394737	0.45	115.309	110.374	0	0.335041	15	3.14091	1023.05	52.5345	0.304421	0.183576	0.976967	45.7146	0.473878	387665	0.0141009	8	1.82776	6.78192	0.785807	1.46304	0.425904	1.39835	0.227089	1.58359	-0.0830131	-0.515485	0.102597
LM	LM_2	315	0.342105	0.375	88.2309	85.6643	2	0.249573	9	3.55435	953.522	40.9827	0.244006	0.176915	0.97207	48.4082	0.492765	237616	0.00858644	8	1.65887	5.74697	0.700854	1.70323	-0.110218	0.365094	0.404754	1.26716	-0.0820891	0.903905	-0.022973
LM	LM_2	316	0.184211	0.225	110.573	110.573	2	0.263082	17	3.42812	956.028	56.3746	0.273288	0.511519	0.9642	41.4159	0.510765	306998	0.00602327	8	1.55527	4.6231	0.668656	1.51925	0.724113	0.97464	0.770089	1.0433	-0.0144284	0.815308	-1.45022
LM	LM_2	317	0.263158	0.3	89.2201	94.8829	1	0.213752	11.5	4.44972	919.9	37.9428	0.225385	0.258923	0.956276	51.7299	0.5068	111062	0	8	1.70434	7.16135	0.665642	1.75462	0.245244	-0.308675	0.443342	1.44371	-0.117073	0.206166	-0.606974
LM	LM_2	318	0.263158	0.25	99.384	99.384	0	0.57099	4	5.48825	833.454	26.7978	0.155447	0.205082	0.947542	41.3894	0.498586	82833.6	0.00892817	8	1.71141	5.73454	0.142827	1.69011	0.490772	-0.530207	0.522779	1.44272	-0.0708392	-0.48074	-0.573693
LM	LM_2	319	0.184211	0.225	92.7575	93.9431	0	0.514055	0	4.37054	806.854	24.7741	0.148453	0.136324	0.934424	31.7809	0.50167	51146.8	7.36e-06	8	1.9137	7.00288	0.00566362	1.64537	0.543083	-0.707561	0.439362	1.89716	-0.0188026	-0.457748	-1.10515
LM	LM_2	320	0.184211	0.175	88.8665	90.4492	0	0.490736	0	3.12601	787.261	15.2857	0.147064	0.0874238	0.92458	29.0221	0.507354	22779.3	0.00145274	8	1.78174	8.56072	-0.108153	1.68481	0.46318	-0.900702	0.246555	1.58739	0.00348722	-0.423718	-0.959228
LM	LM_2	321	0.184211	0.225	80.4855	80.4855	0	0.5945	0	2.77127	759.568	13.7702	0.133733	0.0132564	0.918944	22.354	0.50257	15746.8	0.00755384	8	1.82075	11.8298	-0.20808	1.66761	0.290062	-0.942985	0.0221018	1.6663	0.0476014	-0.410532	-0.885908
LM	LM_2	322	0.105263	0.175	76.4806	76.4806	0	0.49803	0	1.85435	731.656	9.33325	0.110631	0.0344618	0.914126	19.6139	0.491778	1700.05	0.00602297	8	1.70026	14.2665	-0.314557	1.68615	0.259333	-0.99739	-0.0371853	1.40603	0.105203	-0.425735	-1.38602
LM	LM_2	323	0.184211	0.175	74.8398	74.8398	0	0.163182	0	1.02316	670.203	5.61343	0.112125	0.272064	0.917401	17.3343	0.474181	13717.1	0.00373538	8	0.45661	19.1095	-0.457315	1.96496	-0.00502267	-0.804293	-0.155837	-1.47927	0.175219	-0.477005	-0.647029
LM	LM_2	324	0.131579	0.15	74.9501	74.9501	0	0.223352	0	0.984357	686.65	5.81968	0.0978394	0.261961	0.91321	12.8844	0.454984	15156.7	0.00352655	8	0.773507	16.2726	-0.531867	1.86485	0.0621101	-0.818638	0.0206019	-0.767238	0.187509	-0.465618	-1.07136
LM	LM_2	325	0.184211	0.2	68.9323	67.4759	0	0.377166	0	1.01922	649.282	5.44326	0.0959534	0.114493	0.918493	12.9883	0.425819	15156.7	0.00292842	8	0.809511	15.3646	-0.569646	1.87963	-0.202802	-0.847926	0.0421523	-0.708477	0.17611	-0.452041	-0.659308
LM	LM_2	326	0.157895	0.175	59.9952	55.9183	0	0.173081	0	2.16111	659.099	5.59264	0.0975334	0.237495	0.917062	12.3377	0.401835	8376.37	0.00369969	8	0.646014	16.7339	-0.475233	1.94661	-0.548491	-0.859285	0.00903279	-1.09917	0.208733	-0.45577	-0.776192
LM	LM_2	327	0.105263	0.1	60.6255	60.6255	0	0.491728	0	2.70623	685.793	6.72932	0.0925151	0.331621	0.935686	12.7145	0.3789	731.118	0.00143917	8	1.7215	14.3316	-0.428019	1.70605	-0.333576	-1.02206	0.00362322	1.38775	0.153346	-0.414233	-1.24856
LM	LM_2	328	0.236842	0.225	82.9545	76.9264	0	0.0314892	0	1.79849	660.736	6.08558	0.109622	0.184341	0.910943	13.2804	0.3484	12104.5	0.0012628	6	1.28874	9.85165	-0.573787	1.7369	-0.141045	-0.983885	0.329829	0.383719	-0.655264	-0.418098	-0.306437
LM	LM_2	329	0.184211	0.225	87.1226	70.813	9	0.215737	5.5	4.54969	721.794	17.3729	0.210052	1.88803	0.817158	12.6242	0.333503	141697	0.300481	11	1.32922	3.57012	-0.289004	0.504934	-0.543142	-0.155678	0.640254	0.598493	1.32925	5.86593	-0.635311
LM	LM_2	330	0.342105	0.35	115.783	123.449	4	0.311349	6	2.59704	1101.96	33.5032	0.420919	3.8529	0.707356	26.8927	0.337441	254010	0.555276	7	1.02339	4.00355	0.787198	-0.29383	0.255418	0.85185	0.272085	-0.0803407	-0.332968	2.42741	0.338439
LM	LM_2	331	0.289474	0.325	86.1328	86.1328	3	0.285475	4	1.90444	1131.05	29.2078	0.445845	4.12319	0.699759	55.419	0.364262	303747	0.647428	7	0.776227	4.43086	1.51406	-0.315889	-0.82368	1.10631	0.136779	-0.591382	-0.331133	1.70978	0.0890011
LM	LM_2	332	0.289474	0.3	81.8916	92.5045	3	0.171508	11.25	4.02442	1026.31	41.7233	0.351772	1.4636	0.763549	54.2627	0.38313	146564	0.156455	8	1.61048	5.03239	1.20599	0.925278	-0.337444	-0.0661468	0.434097	1.28162	-0.0689404	1.62935	-0.397564
LM	LM_2	333	0.263158	0.275	79.3939	79.3939	3	0.236012	9.5	3.5694	901.326	35.8243	0.240412	0.949747	0.843388	53.0789	0.422078	131331	0.0191422	8	1.74476	4.7712	0.847515	1.43034	-0.412938	-0.406149	0.572802	1.57583	-0.0427989	1.57472	-0.61427
LM	LM_2	334	0.210526	0.25	88.9352	98.9677	1	0.175795	10	3.44632	810.356	27.3193	0.164025	0.91281	0.831037	44.2857	0.446846	61088.7	0.022091	8	1.65618	5.73902	0.299719	1.39311	0.341712	-0.7565	0.638645	1.40349	-0.00937033	0.160337	-1.05528
LM	LM_2	335	0.210526	0.2	74.9819	77.9175	0	0.4113	0	4.75732	719.667	13.309	0.14256	0.419617	0.762782	36.716	0.442811	43589.6	0.0602933	7	0.775491	4.79641	-0.00437764	1.47069	-0.153483	-0.81195	0.727023	-0.664442	-0.273456	-0.518733	-0.831099
LM	LM_2	336	0.315789	0.35	87.4957	87.4957	0	0.172616	3.5	3.40476	987.147	34.6107	0.346949	4.59215	0.678992	25.4578	0.4515	128213	0.394455	6	1.00979	3.41358	1.00205	0.313795	-0.246838	-0.267216	0.32897	-0.145736	-0.652103	-0.428419	-0.0586774
LM	LM_2	337	0.421053	0.525	90.7112	91.2949	0	0.283883	11.75	3.69262	1079.69	41.83	0.397468	6.81167	0.638455	45.1527	0.472214	125891	0.520191	11	0.640331	3.81053	1.66349	-0.0558864	-0.59543	-0.235551	0.149005	-0.939903	1.19915	-0.478398	0.532586
LM	LM_2	338	0.368421	0.375	71.4315	71.7696	1	0.239002	10.25	4.16754	1035.85	39.2417	0.372657	5.73052	0.653995	58.4519	0.483584	132212	0.517491	8	1.2559	4.72045	1.81612	-0.0228546	-0.906531	-0.366731	0.108652	0.577663	0.0123914	0.230881	0.258788
LM	LM_2	339	0.210526	0.225	80.334	80.9595	2	0.3309	12.25	2.42531	870.69	31.4968	0.25071	3.83629	0.705198	58.7669	0.485724	147609	0.344345	8	0.814227	3.87618	1.09267	0.527975	-0.396722	-0.253548	0.665374	-0.407008	0.085876	0.80863	-0.966956
LM	LM_2	340	0.184211	0.175	80.5149	80.7495	1	0.197066	15	7.53092	876.885	44.7249	0.24926	2.09093	0.7652	50.5137	0.480743	183042	0.246448	8	1.7111	3.63677	0.940871	0.666752	-0.100241	0.0830179	0.674603	1.56767	0.0395144	0.14528	-1.35958
LM	LM_2	341	0.210526	0.25	76.7579	81.1694	0	0.237493	12.75	3.24111	863.923	43.6495	0.229471	1.66972	0.785665	49.4777	0.484419	290548	0.0648742	8	1.76273	3.98524	0.885944	1.05153	-0.105839	0.48781	0.577887	1.59704	0.0918552	-0.618069	-1.35807
LM	LM_2	342	0.184211	0.225	82.5714	85.4651	0	0.205322	8.25	3.22289	821.281	36.7985	0.214247	0.984285	0.748738	49.0718	0.487724	85423.8	0.0833421	8	1.06291	5.12906	0.656156	1.27872	0.0370987	-0.454315	0.772253	0.0510541	0.0466912	-0.578	-1.35475
LM	LM_2	343	0.210526	0.2	71.6229	73.4164	0	0.277037	5	6.20603	767.896	27.2231	0.200737	1.08	0.68774	40.6644	0.494895	158358	0.404994	8	0.989697	2.93046	0.285847	0.359628	-0.122026	0.165773	0.704583	-0.0868936	0.125939	-0.492957	-0.928863
LM	LM_2	344	0.236842	0.275	91.8192	99.4924	0	0.273674	16.5	3.40514	870.304	44.7645	0.272184	2.87232	0.632419	36.5989	0.505581	190520	0.2341	7	0.741212	3.71152	0.779794	0.590225	0.323805	0.124479	0.765913	-0.674836	-0.225506	-0.614243	-1.11839
LM	LM_2	345	0.342105	0.375	75.9995	75.9995	0	0.21837	5.5	3.91697	1005.49	36.9656	0.375462	3.04694	0.602762	53.0715	0.515657	331079	0.455505	6	0.664522	3.46329	1.3875	0.0889051	-0.570352	0.979358	0.270442	-0.855914	-0.632549	-0.50826	-0.0429313
LM	LM_2	346	0.447368	0.45	76.988	80.6683	1	0.303685	8.5	3.16639	933.372	36.9286	0.308311	2.77903	0.565842	52.6247	0.516365	179777	0.349161	7	0.878091	3.68963	1.16159	0.312525	-0.45191	-0.0960691	0.364864	-0.300681	-0.324619	0.171382	0.586206
LM	LM_2	347	0.315789	0.375	80.7495	80.7495	1	0.356036	1.75	2.09139	922.895	34.6225	0.314514	2.78778	0.570136	53.3764	0.486168	160400	0.602982	6	0.878263	3.28361	1.0527	-0.286014	-0.321805	0.159468	0.519372	-0.216169	-0.702048	0.231658	-0.118559
LM	LM_2	348	0.289474	0.275	108.389	112.543	1	0.317661	14	3.34533	970.561	54.8506	0.328447	2.95536	0.583489	49.7474	0.485803	189663	0.366251	12	1.19741	3.5119	1.09802	-0.0308826	0.423439	0.39	0.61949	0.434688	1.57498	0.113111	-0.940812
LM	LM_2	349	0.263158	0.325	80.7495	79.7853	0	0.282499	11.75	4.08795	947.969	47.4089	0.320158	2.36885	0.65449	55.1163	0.499395	195431	0.374112	8	0.847479	3.69789	1.24559	0.396648	-0.32608	0.373827	0.633834	-0.403814	0.0596777	-0.546169	-0.774048
LM	LM_2	350	0.131579	0.15	91.9852	103.172	1	0.342907	16.25	7.10664	935.767	47.7022	0.299854	2.11851	0.739145	54.9499	0.506165	319021	0.237693	8	0.916314	3.69145	1.03763	0.655271	0.357991	1.03225	0.793977	-0.263185	0.107366	0.0594308	-1.86946
LM	LM_2	351	0.289474	0.3	80.7495	80.7495	0	0.449412	24	5.1211	916.782	71.5926	0.244601	1.73762	0.829715	57.7212	0.501246	478388	0.110895	8	1.70494	3.82699	1.25139	0.922928	-0.167159	1.70921	0.783829	1.45779	0.0802225	-0.733019	-1.1235
LM	LM_2	352	0.210526	0.25	84.0961	84.0961	1	0.32912	13.5	2.86989	927.048	54.3672	0.2657	1.1519	0.878321	59.0004	0.496951	231072	0.0724763	8	1.58988	4.57854	1.13866	1.35187	-0.088561	0.392863	0.730869	1.21668	-0.0348235	0.102842	-1.26303
LM	LM_2	353	0.210526	0.2	93.6057	106.061	0	0.225928	13.75	6.9675	907.55	52.3758	0.246951	0.769376	0.88499	54.677	0.494243	250787	0.0742167	8	1.34127	3.74239	0.794383	1.33336	0.502744	0.650286	0.876858	0.630057	-0.0303478	-0.611254	-1.33019
LM	LM_2	354	0.236842	0.275	76.739	74.2591	0	0.332586	9.75	4.63939	929.812	45.5054	0.256069	0.886797	0.892644	49.2669	0.495014	276535	0.0236008	8	1.80727	5.01531	0.963767	1.44528	-0.283227	0.537302	0.443007	1.61413	0.0153292	-0.546512	-0.993515
LM	LM_2	355	0.184211	0.2	80.7853	85.4969	1	0.45003	3.5	4.74679	845.389	26.8111	0.20121	0.330087	0.878618	47.9587	0.497446	67110.3	0.0325389	8	1.83089	4.93591	0.482307	1.51377	0.12989	-0.667816	0.525218	1.76833	-0.0475883	0.225395	-1.12735
LM	LM_2	356	0.236842	0.225	80.7495	80.7495	0	0.384824	1.5	3.1987	750.342	22.1692	0.136844	0.25442	0.846941	36.8943	0.502535	44644.5	0.0441814	8	1.75488	5.97928	0.0706837	1.45088	0.15697	-0.854386	0.472708	1.58217	0.0117999	-0.479112	-0.762809
LM	LM_2	357	0.184211	0.2	77.4567	79.3058	0	0.367189	0	2.93165	694.563	15.7558	0.123134	0.805494	0.803485	32.3817	0.505014	21788.3	0.156792	8	1.75973	8.6073	-0.0803954	1.06529	0.23636	-0.950114	0.289077	1.65692	0.0729659	-0.465714	-1.03907
LM	LM_2	358	0.263158	0.35	79.9275	80.3364	0	0.306955	0	2.9328	696.887	13.4605	0.0926777	0.614447	0.789684	24.993	0.504659	4941.62	0.0382678	8	1.39076	9.52381	-0.255919	1.43564	0.188797	-1.16822	0.277858	0.75632	0.101366	-0.493005	-0.502303
LM	LM_2	359	0.157895	0.15	73.8281	79.6221	0	0.354787	0	3.15812	662.956	7.2121	0.0942477	0.269675	0.778773	22.6488	0.497	1903.93	0.0605131	8	0.873128	12.6533	-0.41052	1.46341	0.231866	-1.00106	0.227886	-0.420838	0.177112	-0.503456	-1.12166
LM	LM_2	360	0.157895	0.2	80.0811	80.0811	0	0.403288	0	3.3372	609.021	6.78344	0.0854443	0.16385	0.770078	18.8941	0.46263	2377.96	0.148801	8	0.659496	14.7073	-0.616185	1.24413	0.241921	-0.824518	0.202467	-0.891401	0.206126	-0.499229	-1.03417
LM	LM_2	361	0.184211	0.225	75.1043	75.3503	0	0.278238	0	3.19323	641.81	9.51158	0.0872772	0.231389	0.740623	15.9192	0.429827	6721.06	0.100309	8	1.81871	12.722	-0.494398	1.02464	0.149298	-1.0552	0.0621823	1.75739	0.171378	-0.457638	-1.00115
LM	LM_2	362	0.210526	0.225	71.7773	71.8992	0	0.261467	0	1.99247	591.164	7.49275	0.0768257	0.311281	0.701242	16.8542	0.401992	4918.23	0.150422	8	1.7565	15.2986	-0.552862	0.825052	0.0110329	-1.05324	-0.0801918	1.6571	0.196934	-0.468215	-0.781814
LM	LM_2	363	0.157895	0.15	83.0261	80.9001	0	0.180201	0	0.998975	541.376	6.80218	0.0796507	0.296487	0.651794	18.1982	0.386581	2616.32	0.191027	8	1.25793	19.5332	-0.64368	0.684031	0.22573	-0.898275	-0.139112	0.5807	0.253844	-0.519412	-1.16033
LM	LM_2	364	0.157895	0.15	75.2314	75.2314	0	0.0943389	0	0.998975	473.758	3.72117	0.0840979	0.158069	0.565075	15.3269	0.376273	1462.97	0.178747	6	0.954722	14.6103	-0.727965	0.64277	0.092711	-1.02791	0.227819	-0.110896	-0.452629	-0.537306	-1.18954
LM	LM_2	365	0.184211	0.2	72.5727	71.1176	1	0.278128	0	0.998975	446.147	5.86664	0.0748502	1.51464	0.490442	11.7074	0.3673	575.117	0.435162	11	0.412953	9.44553	-0.867939	-0.122488	-0.143357	-0.776454	0.563033	-1.33705	1.51614	0.155793	-1.04013
LM	LM_2	366	0.184211	0.2	68.0547	68.0547	1	0.231236	0	1.03313	476.62	8.11069	0.0999804	1.95076	0.418249	15.4222	0.350546	575.117	0.551167	7	1.07899	7.48888	-0.59088	-0.625267	-0.175905	-0.934083	0.586346	0.296275	-0.0415809	0.194085	-1.01716
LM	LM_2	367	0.315789	0.325	79.3808	76.729	0	0.351635	0	1.60507	559.959	11.8066	0.142559	2.99993	0.39436	19.3628	0.337673	575.117	0.578601	11	0.635468	5.87138	-0.354184	-0.703867	-0.342227	-0.827315	0.525161	-0.794677	1.44766	-0.507754	-0.201917
LM	LM_2	368	0.315789	0.4	66.6331	64.7656	0	0.360488	0	1.60507	545.079	8.97066	0.127657	4.95305	0.37398	24.6542	0.331538	575.117	0.712743	6	1.20072	8.72686	0.0109983	-1.12488	-0.625913	-1.20519	0.257478	0.648731	-0.448658	-0.512248	-0.0325511
LM	LM_2	369	0.315789	0.375	63.0158	62.3726	0	0.0256752	0	1.60507	499.94	8.29758	0.119432	3.4478	0.360885	26.1089	0.309116	575.117	0.866324	7	0.632477	10.1835	-0.310956	-1.36777	-0.649973	-0.727103	0.355102	-0.631038	-0.0663947	-0.480969	0.114894
LM	LM_2	370	0.394737	0.375	65.4934	61.4213	0	0.174985	0	1.60507	370.111	4.7689	0.0728939	1.88809	0.361633	20.6389	0.295078	575.117	0.766806	7	0.606741	29.9982	-0.708866	-1.14167	-0.536982	-0.640796	-0.789699	-0.625585	-0.00905356	-0.51741	0.778674
LM	LM_2	371	0.157895	0.15	73.5286	73.5286	0	0.199057	0	1.60507	352.191	3.64929	0.0858491	1.09314	0.343843	13.7424	0.278362	575.117	0.748538	7	1.03754	40.0296	-0.867364	-1.33774	0.0908421	-0.398346	-1.28098	0.434391	0.0767052	-0.52375	-0.920214
LM	LM_2	372	0.131579	0.15	71.7773	71.471	0	0.169276	0	1.60507	325.883	3.50489	0.0982673	0.662238	0.316096	9.85397	0.256227	575.117	0.720276	8	0.904934	42.7006	-0.950462	-1.32864	0.0415377	-0.296489	-1.41418	0.110335	0.503163	-0.52842	-1.12048
LM	LM_2	373	0.131579	0.125	73.1384	68.7335	1	0.0440904	0	1.60507	302.63	3.38847	0.0995067	0.543623	0.296242	8.20174	0.249576	575.117	0.690965	8	0.562571	41.7023	-1.00421	-1.22431	-0.0748297	-0.312557	-1.25392	-0.680635	0.5345	0.146438	-1.10782
LM	LM_2	374	0.157895	0.15	70.406	70.406	0	0.395804	0	1.60507	337.234	4.3573	0.123695	0.385277	0.32398	7.05687	0.242211	937.205	0.544207	7	0.995539	10.0638	-1.01688	-0.864137	-0.124636	-0.675645	0.507891	0.0824057	0.029969	-0.484691	-1.21787
LM	LM_2	375	0.315789	0.3	70.5619	70.498	0	0.416005	0	1.48111	453.045	8.46312	0.0876876	3.38722	0.33534	6.96765	0.219805	1016.15	0.633116	11	0.792081	6.74499	-0.742221	-1.09054	-0.57738	-0.85788	0.572513	-0.429622	1.54504	-0.525962	-0.189437
LM	LM_2	376	0.315789	0.375	79.0819	78.7805	0	0.427334	0	1.25087	527.465	9.63625	0.1186	5.10019	0.36243	18.9519	0.207497	8185.35	0.671707	6	1.45354	6.30769	-0.191803	-1.24255	-0.501826	-1.17148	0.496855	1.19586	-0.444879	-0.526305	-0.118679
LM	LM_2	377	0.368421	0.375	80.7495	80.0121	0	0.41507	0	1.19187	525.726	10.3454	0.122494	3.97287	0.361372	26.1746	0.191816	8894.39	0.722787	7	0.757622	7.69658	-0.284353	-1.17188	-0.607867	-0.846646	0.573873	-0.396192	-0.0936521	-0.529315	0.334265
LM	LM_2	378	0.447368	0.475	67.7246	65.5957	0	0.0108042	0	1.17847	494.14	8.72199	0.125081	3.59035	0.361884	26.1767	0.155695	8894.39	0.57673	7	1.16982	9.13865	-0.200472	-0.880511	-1.07753	-1.10393	0.311945	0.492893	-0.104256	-0.519523	0.870241
LM	LM_2	379	0.184211	0.175	77.6295	71.6209	0	0.017241	0	1.17847	487.842	8.35835	0.106996	3.12711	0.33125	21.7317	0.128662	8894.39	0.795064	6	0.850201	13.7814	-0.448745	-1.43727	-0.635447	-0.580677	0.424363	-0.121498	-0.381834	-0.527749	-0.8547
LM	LM_2	380	0.184211	0.2	72.9569	71.6122	0	0.196634	0	1.17847	431.539	4.73508	0.0834477	2.63063	0.308639	20.4046	0.10587	8894.39	0.794083	6	0.536903	28.6363	-0.601745	-1.43243	-0.618263	-0.434139	-0.361329	-0.760772	-0.308301	-0.569597	-0.728403
LM	LM_2	381	0.210526	0.2	73.0415	70.305	0	0.270674	0	1.17847	405.965	4.26999	0.0810048	1.79497	0.318394	14.8399	0.0844973	8894.39	0.857961	1	0.685662	37.6669	-0.736776	-1.5113	-0.499497	-0.358325	-0.830995	-0.341231	-2.21689	-0.5287	-0.271923
LM	LM_2	382	0.184211	0.175	76.0585	73.9354	0	0.153853	0	1.17847	377.437	3.63027	0.0823865	1.4703	0.349919	11.4681	0.0579162	8894.39	0.863434	1	0.81063	43.512	-0.868714	-1.53563	-0.36164	-0.234915	-1.1622	-0.0441804	-2.20767	-0.515783	-0.372176
LM	LM_2	383	0.210526	0.2	73.3624	73.2518	0	0.0346009	0	1.17847	368.247	3.29503	0.101141	0.93408	0.360496	9.54335	0.037427	2993.78	0.934987	1	0.574529	35.8184	-1.03027	-1.61123	-0.42904	-0.100463	-0.676008	-0.645288	-2.24575	-0.459181	-0.107181
LM	LM_2	384	0.184211	0.175	76.0684	74.7774	0	0.403977	0	1.19809	395.238	5.3293	0.125636	1.315	0.358743	8.10153	0.0270757	548.489	0.96856	6	0.683459	8.13041	-1.14298	-1.8111	-0.522687	-0.0911174	0.863838	-0.588407	-0.404672	-0.397444	-0.594088
LM	LM_2	385	0.263158	0.25	74.5037	74.5037	0	0.441476	0	1.25707	543.693	10.2901	0.140857	4.01803	0.352596	8.06561	0.0163216	548.489	0.823529	7	0.611153	6.74353	-0.548092	-1.48592	-0.942992	-0.543655	0.812441	-0.824025	-0.00702743	-0.47073	-0.202667
LM	LM_2	386	0.421053	0.5	76.111	75.9995	0	0.386195	0	1.25707	551.706	10.9503	0.136988	4.76878	0.34343	22.1749	0.0121108	548.489	0.556272	7	1.13061	6.60021	-0.1105	-0.971781	-1.22207	-1.16496	0.602778	0.363229	-0.0837156	-0.547328	0.646379
LM	LM_2	387	0.315789	0.375	75.5762	73.6278	0	0.244421	0	0.537135	490.523	9.04025	0.107157	4.08021	0.34111	26.241	0.00815676	548.489	0.716591	11	0.527716	8.17993	-0.400894	-1.28978	-1.2002	-0.66914	0.728477	-0.984149	1.49207	-0.563832	-0.0589444
LM	LM_2	388	0.394737	0.425	72.1905	71.6239	1	0.256795	0	0.410148	463.045	9.28382	0.0995548	3.01678	0.323332	24.332	0.00343243	548.489	0.641071	11	0.594074	7.83531	-0.561538	-1.13449	-1.25675	-0.730746	0.734462	-0.847434	1.47105	0.142952	0.473936
LM	LM_2	389	0.421053	0.475	70.7354	69.7399	0	0.386234	0	0.717062	536.913	8.29515	0.123589	3.55463	0.356964	19.8817	0.0028	548.489	0.704823	6	1.49341	7.61231	-0.361074	-1.32313	-1.19382	-0.936747	0.490891	1.22878	-0.499831	-0.457011	0.83669
LM	LM_2	390	0.342105	0.35	73.547	73.8673	0	0.406195	0	1.26558	515.571	8.98465	0.124103	3.41519	0.364132	21.887	-0.00264054	1507.58	0.749391	7	0.720606	7.6714	-0.454479	-1.27541	-1.11615	-0.651521	0.751154	-0.54053	-0.0765419	-0.498581	0.308922
LM	LM_2	391	0.421053	0.45	71.7666	71.7559	0	0.413005	0	1.16938	524.218	9.98366	0.125535	3.99095	0.360734	22.9119	-0.0172162	1690.23	0.619898	7	0.787997	6.61755	-0.288056	-0.987623	-1.3519	-0.93216	0.735526	-0.429119	-0.0860649	-0.531882	0.768749
LM	LM_2	392	0.342105	0.325	69.5895	69.0961	0	0.26309	0	1.13171	501.774	8.96008	0.109047	4.11497	0.337612	23.9659	-0.0298486	2834.63	0.639587	6	1.633	7.3238	-0.243878	-1.29108	-1.25314	-1.07085	0.613815	1.57981	-0.461072	-0.523406	0.143427
LM	LM_2	393	0.289474	0.35	68.8713	68.3324	0	0.387004	0	1.16756	530.315	9.28352	0.105821	4.51632	0.357299	25.0321	-0.0417486	4382.85	0.456854	7	0.474096	7.00792	-0.124123	-0.556781	-1.51241	-1.07716	0.932247	-1.16637	-0.00131021	-0.633413	-0.283239
LM	LM_2	394	0.368421	0.4	64.5508	62.1616	0	0.120736	0	1.16756	488.277	10.6115	0.105072	3.0843	0.365726	25.3676	-0.0531973	4382.85	0.52356	7	0.867033	8.71847	-0.312269	-0.743284	-1.57088	-0.915422	0.734124	-0.255092	-0.0634331	-0.562932	0.353873
LM	LM_2	395	0.263158	0.3	63.2039	62.8489	0	0.0326264	0	1.16756	470.519	5.48829	0.103504	3.22618	0.340627	21.5682	-0.060773	4382.85	0.574573	11	0.726288	9.91942	-0.479559	-0.99676	-1.51405	-0.708852	0.631084	-0.595708	1.53825	-0.561502	-0.420774
LM	LM_2	396	0.105263	0.1	75.6389	74.4283	0	0.0447392	0	1.16756	469.23	5.98063	0.0920865	3.21097	0.323081	21.3227	-0.0719946	4382.85	0.664054	6	1.07763	19.4558	-0.462013	-1.3172	-0.953579	-0.633655	0.280995	0.388476	-0.329163	-0.583695	-1.42131
LM	LM_2	397	0.184211	0.175	71.7773	70.6344	0	0.15528	0	1.16756	430.415	4.34024	0.0719431	3.00163	0.328726	19.345	-0.0840135	4382.85	0.774467	6	0.723231	29.5916	-0.629591	-1.47846	-1.07092	-0.427809	-0.289783	-0.371342	-0.306562	-0.576431	-0.64867
LM	LM_2	398	0.157895	0.15	71.0555	70.378	0	0.180573	0	0.858909	417.156	4.03526	0.0831536	2.60569	0.348275	15.1682	-0.103343	4382.85	0.822381	1	1.04285	36.9986	-0.643358	-1.56031	-0.917272	-0.415151	-0.690591	0.437613	-2.21517	-0.53816	-0.599624
LM	LM_2	399	0.184211	0.175	72.3663	72.3663	0	0.196669	0	0.114715	390.295	3.50889	0.0823078	1.87696	0.358385	12.0916	-0.11933	4382.85	0.831354	1	0.745794	38.1346	-0.849697	-1.49379	-0.875598	-0.254105	-0.681285	-0.266188	-2.21458	-0.525402	-0.339553
LM	LM_2	400	0.157895	0.2	74.8875	73.4133	0	0.252598	0	0.114715	406.437	3.15098	0.105547	1.47411	0.365605	9.84401	-0.1337	4382.85	0.934198	1	0.549821	38.3389	-0.936802	-1.67877	-0.834776	0.00875685	-0.661806	-0.721313	-2.2178	-0.478227	-0.388988
LM	LM_2	401	0.210526	0.2	73.6463	72.2418	0	0.128061	0	0.114715	344.837	3.61407	0.0976872	1.05284	0.348256	8.7896	-0.133035	4382.85	0.920594	1	0.710266	49.2912	-1.00819	-1.73287	-0.792491	0.0271362	-1.36419	-0.291648	-2.19713	-0.49215	0.0134052
LM	LM_2	402	0.184211	0.2	74.5961	74.1405	0	0.0381639	0	0.114715	353.052	2.71683	0.114204	0.215307	0.3753	7.57186	-0.131865	74304.3	0.912079	8	0.51384	11.667	-1.41544	-1.75956	-0.872807	0.556309	0.771878	-1.0535	0.406089	-0.423475	-0.56525
LM	LM_2	403	0.157895	0.15	67.0995	65.7146	5	0.26441	7.25	0.114715	555.317	31.514	0.169375	0.188244	0.469984	6.57991	-0.132546	49434.1	0.526751	8	1.86765	6.66131	-0.653344	-0.906746	-1.15044	-0.0956082	1.12237	1.97912	0.27501	3.03761	-1.09453
LM	LM_2	404	0.184211	0.225	81.4793	78.203	5	0.157858	10	7.05404	589.724	29.7034	0.150972	0.206887	0.687876	15.1605	-0.0858162	256789	0.0423974	8	1.90634	5.67889	-0.490056	0.498139	-1.01399	0.505335	1.06166	1.86622	0.273392	2.89021	-1.16135
LM	LM_2	405	0.289474	0.275	84.0587	83.5755	0	0.292418	21	4.15948	859.682	58.3819	0.187941	0.750952	0.851757	30.8178	0.0225676	560216	0.00278208	8	1.89796	3.62091	0.337969	0.856667	-0.945743	2.36434	1.03804	1.66478	0.20816	-0.703184	-0.868657
LM	LM_2	406	0.184211	0.175	82.7431	81.4906	0	0.285437	14.75	3.34098	784.252	41.9923	0.152695	0.362332	0.919959	51.3627	0.0840919	104209	0.00163924	8	1.80295	6.43147	0.415874	1.46857	-0.830074	-0.144189	1.09003	1.6367	-0.03372	-0.58464	-1.19009
LM	LM_2	407	0.184211	0.175	77.4352	76.8237	0	0.195657	10.5	3.29165	705.784	31.4754	0.107195	0.503968	0.835279	48.7458	0.150819	63608.3	0.027405	8	1.72448	4.61839	0.189677	1.3084	-0.740544	-0.569165	1.12179	1.51587	0.0219567	-0.59033	-1.21327
LM	LM_2	408	0.289474	0.3	60.1343	57.1429	1	0.274217	9	4.24185	679.188	35.9268	0.110422	0.965398	0.778717	36.5812	0.202403	158993	0.0466716	8	1.11414	3.41898	0.150209	1.26938	-1.20651	-0.150673	1.14103	0.0503241	0.14667	0.068946	-0.486538
LM	LM_2	409	0.157895	0.2	75.1171	67.0637	1	0.571378	18.5	3.35717	762.694	58.7252	0.171456	2.22473	0.790446	39.3291	0.240197	349547	0.2599	8	1.75845	3.07062	0.589761	0.399885	-0.744557	1.15732	1.16281	1.59422	0.187213	0.0166279	-1.70315
LM	LM_2	410	0.105263	0.15	74.2299	73.6904	0	0.241553	14.75	3.33228	817.646	41.8584	0.187337	1.13433	0.833321	49.035	0.263438	173732	0.0721446	8	1.81634	4.99866	0.672416	1.13704	-0.602628	0.096285	0.92016	1.71129	0.0673418	-0.59664	-1.89083
LM	LM_2	411	0.210526	0.2	80.0847	79.269	0	0.21226	13	3.109	761.656	30.3223	0.151013	0.911873	0.78289	52.7849	0.296838	172683	0.133179	8	1.72897	4.05014	0.411517	0.923976	-0.462888	-0.0207168	0.829765	1.56821	0.0519729	-0.58227	-1.10058
MN	MN_1	1	0.315789	0.3	152.507	150.795	2	0.592309	21	7.63168	1091.99	83.803	0.528691	4.96532	0.65298	97.5887	0.785953	445476	0.186309	3	1.05961	3.14902	1.79268	0.178012	1.84272	0.780278	-0.000450289	0.0531881	-1.20374	0.708307	-1.88409
MN	MN_1	2	0.473684	0.475	159.71	158.909	0	0.234144	22.5	5.694	922.72	99.6672	0.348942	2.94307	0.675817	90.7334	0.793729	505239	0.110089	3	0.920355	2.52509	0.858923	0.541505	2.43525	1.23543	0.666132	-0.38396	-1.21512	-0.781213	-1.51122
MN	MN_1	3	0.5	0.475	164.757	164.378	1	0.503731	15	6.57538	722.144	77.318	0.186018	2.53949	0.65297	77.4078	0.783626	339562	0.449888	3	0.530615	2.07976	-0.372986	-0.510775	2.94395	0.88981	1.08348	-1.33173	-1.19576	-0.0282793	-0.990126
MN	MN_1	4	0.552632	0.525	175.11	175.11	0	0.414943	9.75	6.16012	681.877	60.7128	0.170325	2.17782	0.610948	68.4815	0.748791	130006	0.601273	3	0.564712	2.07298	-0.838781	-1.10486	3.34912	0.159321	1.01333	-1.14078	-1.24871	-0.579961	-0.524193
MN	MN_1	5	0.631579	0.65	172.103	170.71	0	0.594856	2.75	6.38092	627.22	43.4138	0.150662	1.12098	0.557899	57.7826	0.710262	91106.3	0.313187	3	0.629293	2.76358	-1.05233	-0.412839	3.15344	-0.523034	0.708715	-1.02738	-1.15872	-0.621341	-0.33233
MN	MN_1	6	0.657895	0.625	182.886	182.886	2	0.125048	0	4.88914	612.374	40.2659	0.175279	1.37901	0.533516	53.1698	0.691159	93395.9	0.295278	8	1.14652	3.50846	-1.15488	-0.819968	3.46028	-0.606324	0.281305	0.54	0.439811	0.753697	-0.364604
MN	MN_1	7	0.763158	0.775	157.023	110.586	4	0.304293	4.75	6.29755	626.274	42.1376	0.186614	2.17371	0.511821	52.6292	0.667721	116737	0.369625	8	1.40558	3.27133	-0.488501	-0.992296	1.21202	-0.872705	-0.00325917	1.26286	0.535166	2.17914	0.438994
MN	MN_1	8	0.5	0.525	163.976	162.821	2	0.362642	11	3.11982	941.211	44.0126	0.38604	6.09467	0.521444	87.4281	0.654438	170050	0.133317	11	1.0461	3.30494	1.08398	-0.372503	1.86242	-1.02213	-0.235849	0.134474	1.46207	0.651612	-1.2603
MN	MN_1	9	0.552632	0.525	148.485	148.485	1	0.155768	12.75	2.30689	917.13	49.6301	0.394204	6.11352	0.530888	80.4387	0.645056	105526	0.734158	6	0.556791	3.01415	0.746405	-1.91304	1.71451	-0.322589	0.0365063	-1.1599	-0.197536	0.186169	-0.249035
MN	MN_1	10	0.710526	0.675	162.721	160.145	1	0.0870739	15.75	2.45873	967.839	51.2861	0.425159	7.54062	0.579106	93.1419	0.646779	114112	0.429444	10	1.71682	3.73205	1.33337	-1.20233	1.7414	-1.06807	-0.672626	2.18527	0.95436	0.142984	0.149774
MN	MN_1	11	0.631579	0.6	166.782	164.747	0	0.175475	25	5.62698	830.359	48.1046	0.231581	4.82339	0.66584	91.0388	0.655121	717996	0.0466868	10	1.64481	4.89839	0.400178	0.0503017	2.15663	1.4635	-0.640465	1.74853	1.18062	-0.835289	-0.748472
MN	MN_1	12	0.368421	0.35	107.509	106.668	2	0.152104	0.75	3.68864	761.351	10.3443	0.236937	1.1666	0.758948	59.7991	0.671679	1.06859e+06	0.0158897	10	0.914462	21.4798	-0.250024	0.792539	0.962648	3.89418	-4.32411	-0.508349	1.57953	0.618662	-0.746066
MN	MN_1	13	0.368421	0.35	92.1021	91.3769	3	0.385946	0	0.366554	600.446	5.68655	0.156528	0.105164	0.825904	14.9479	0.661603	207962	0.122534	12	0.0731765	7.42182	-1.59521	1.65394	0.84195	0.391256	-0.727252	-3.29017	1.86173	1.66909	-0.213481
MN	MN_1	14	0.342105	0.325	138.414	128.534	2	0.457419	0	0.811839	735.131	16.3159	0.118417	0.576324	0.860813	27.2295	0.666409	854.934	0.143095	12	0.493932	4.6975	-1.5252	1.7071	1.89174	-0.471357	0.0569884	-1.97692	1.61163	1.02039	-0.524622
MN	MN_1	15	0.315789	0.3	139.197	139.197	0	0.252179	0	2.97222	724.483	23.7186	0.144498	1.48243	0.83141	34.3023	0.671691	27121.4	0.149539	11	0.75007	3.42815	-1.25496	1.39614	2.19719	-0.504881	0.268452	-1.17962	1.29317	-0.392668	-0.963411
MN	MN_1	16	0.578947	0.55	116.718	114.273	0	0.467196	0	3.44355	680.694	25.7714	0.139408	1.923	0.781321	41.2511	0.668026	30868.2	0.0861635	3	0.58406	3.562	-0.818954	1.63845	1.30261	-1.08356	0.248871	-1.60402	-1.21882	-0.45692	0.344543
MN	MN_1	17	0.684211	0.65	112.371	111.493	0	0.202576	0	4.30337	694.564	30.709	0.134505	2.11256	0.745277	43.3232	0.670076	45332.3	0.0919629	11	0.989201	3.39455	-0.757665	1.20865	1.12687	-1.023	-0.00168004	-0.421782	1.3353	-0.46449	0.515913
MN	MN_1	18	0.789474	0.8	108.688	108.405	0	0.149457	6	4.68083	763.335	52.5278	0.198054	3.82297	0.720162	63.549	0.66995	66239.3	0.0571986	11	1.08061	2.32051	0.141252	1.1651	0.690081	-1.254	0.192164	-0.112304	1.29452	-0.562391	0.695485
MN	MN_1	19	0.763158	0.725	119.082	118.231	0	0.210415	6.75	3.65032	834.994	57.9562	0.298446	4.94106	0.693351	73.8584	0.669321	116465	0.30171	11	1.18039	2.62015	0.555698	0.131997	0.870476	-0.731469	-0.0576894	0.300407	1.26793	-0.503518	0.660937
MN	MN_1	20	0.789474	0.75	113.3	113.3	0	0.380329	2.5	4.33234	838.773	52.4865	0.274151	4.45905	0.690811	68.5475	0.668021	87675.5	0.263765	10	0.657335	2.45076	0.389504	0.489339	0.6866	-0.82785	0.1273	-1.29577	0.981803	-0.511212	0.899269
MN	MN_1	21	0.789474	0.775	110.767	109.461	0	0.367994	2	3.93218	794.732	51.9283	0.214654	3.13498	0.705041	61.0554	0.673968	157007	0.0788051	10	0.730025	2.91363	0.0661028	1.1174	0.72241	-0.651842	0.121813	-1.16375	1.02882	-0.569666	0.739874
MN	MN_1	22	0.763158	0.75	105.574	105.113	0	0.438161	12.5	6.17548	831.79	61.6191	0.240242	5.20381	0.669437	73.6983	0.679247	94673.2	0.102886	7	0.866241	2.68166	0.79286	0.88826	0.436472	-1.33117	0.20801	-0.632548	0.0804977	-0.644831	0.478798
MN	MN_1	23	0.789474	0.75	118.743	118.743	0	0.377474	13.25	4.73306	915.181	51.4291	0.31251	7.06257	0.641956	86.5555	0.689482	93938.5	0.159519	11	1.08451	3.34303	1.27881	0.369675	0.511242	-1.50034	-0.370358	0.0704553	1.34281	-0.630504	0.556066
MN	MN_1	24	0.684211	0.675	123.934	123.934	0	0.339369	16.75	6.26699	977.666	63.0899	0.381765	4.46348	0.694231	85.3021	0.674853	223092	0.339184	12	1.16176	2.87999	0.930989	-0.00947626	0.923209	0.0513111	-0.221452	0.225219	1.55741	-0.470782	0.279446
MN	MN_1	25	0.657895	0.625	117.631	117.631	3	0.442416	19	6.40775	906.693	86.444	0.235236	2.14324	0.759326	77.0371	0.652632	467343	0.130318	7	1.12015	2.51342	0.357258	0.933713	1.04113	1.08167	0.556182	0.0499058	0.0154744	1.39245	-0.0634639
MN	MN_1	26	0.684211	0.65	108.972	108.456	1	0.490076	17.5	7.17965	853.096	93.0319	0.182636	1.21729	0.795629	69.5503	0.656274	609399	0.0302618	7	1.56424	2.67503	0.119285	1.24226	1.00172	1.677	0.457864	1.24839	0.0426581	0.00455253	-0.122376
MN	MN_1	27	0.710526	0.675	110.716	110.126	2	0.444731	19.5	7.16234	894.997	95.6255	0.229589	2.35393	0.751394	70.8711	0.663841	489891	0.0592514	7	1.34864	3.52602	0.494297	1.05533	0.882875	1.02405	0.288294	0.697539	0.0540442	0.672524	0.016721
MN	MN_1	28	0.736842	0.7	112.531	112.531	0	0.628634	20.5	7.82264	881.954	86.6524	0.259319	3.41762	0.69704	90.8017	0.671871	486199	0.116087	7	1.42213	3.14516	0.887803	0.581148	0.78588	0.801204	0.137461	1.01082	0.0644344	-0.717379	-0.000711251
MN	MN_1	29	0.631579	0.625	115.743	115.743	0	0.535942	19.25	7.40696	882.042	82.2513	0.2723	4.68634	0.64688	90.8982	0.675994	447804	0.467026	7	1.03054	3.49733	0.865836	-0.699436	0.928366	1.04306	0.142918	0.0338855	0.129979	-0.676055	-0.278872
MN	MN_1	30	0.736842	0.725	110.646	110.397	0	0.611814	20.5	6.67742	859.79	87.3228	0.246492	3.7964	0.610511	84.378	0.674206	458658	0.204068	4	0.912727	2.71206	0.867737	0.0964313	0.749991	0.640378	0.445213	-0.38636	-0.772464	-0.777341	-0.0859208
MN	MN_1	31	0.789474	0.75	111.345	111.167	0	0.715548	19.5	7.3313	934.775	65.5644	0.354028	6.14329	0.61209	94.3632	0.677059	283984	0.646625	7	1.56327	2.90923	1.22823	-1.48339	0.60767	0.110381	-0.340383	1.68867	0.0278125	-0.489088	0.799956
MN	MN_1	32	0.710526	0.725	111.669	111.669	0	0.370957	22.25	7.03902	907.481	80.375	0.330559	5.86926	0.632534	97.6829	0.688821	493422	0.680099	7	1.59268	2.70986	1.16847	-1.66309	0.763706	1.22998	-0.121512	1.77398	0.0832707	-0.577043	0.22226
MN	MN_1	33	0.736842	0.725	113.806	113.806	0	0.289753	21	7.11188	806.609	94.1746	0.252	2.93485	0.635343	83.1991	0.6943	640049	0.634583	7	0.68201	2.70871	0.289544	-1.27431	1.11653	2.47396	0.486832	-1.0091	0.174132	-0.670262	0.196098
MN	MN_1	34	0.710526	0.725	108.813	108.601	0	0.275428	22.25	6.5233	946.705	66.7162	0.340523	6.55698	0.635901	92.6069	0.699524	175947	0.583909	7	1.15678	3.07961	1.30937	-0.960257	0.512939	-0.395991	-0.159566	0.452403	0.027384	-0.516504	0.49399
MN	MN_1	35	0.789474	0.8	118.379	118.146	1	0.442517	6.5	6.91424	901.336	58.1031	0.266924	3.39906	0.613567	80.404	0.700426	250798	0.171232	11	0.956112	2.94705	0.575871	0.25268	0.848458	-0.255458	-0.0283612	-0.320352	1.37209	0.0608535	0.423348
MN	MN_1	36	0.684211	0.7	115.566	114.973	0	0.331416	21.75	6.06808	1005.04	78.3099	0.329154	5.28909	0.647312	89.7037	0.694176	395420	0.257193	7	1.47822	2.77259	1.36606	-0.0837068	0.703114	0.286973	-0.0761245	1.25191	0.0822813	-0.646584	-0.133913
MN	MN_1	37	0.526316	0.525	116.206	116.206	0	0.470945	24.5	7.38211	912.637	77.9467	0.277976	3.81175	0.660942	95.6145	0.68445	591975	0.175717	7	1.74672	2.97986	1.02459	0.00645223	0.98845	1.22527	0.00531447	2.04743	0.150988	-0.730992	-1.11899
MN	MN_1	38	0.736842	0.7	115.566	115.566	2	0.128706	25	7.44347	1008.11	94.7709	0.353244	5.57143	0.621044	104.131	0.666406	1.44488e+06	0.187866	7	0.70791	3.28974	1.60806	-0.539925	0.308134	4.90019	-0.230771	-1.14634	0.521494	0.305052	-0.534734
MN	MN_1	39	0.421053	0.425	119.561	118.252	1	0.0055629	6.5	0.973542	935.359	40.9794	0.32899	2.08416	0.561478	72.2123	0.660976	1.30919e+06	0.539308	7	1.21476	4.09133	0.128511	-1.98299	1.19869	5.15385	-0.794087	0.453293	0.57459	-0.00016544	-1.36511
MN	MN_1	40	0.342105	0.325	120.833	120.464	10	0.38453	7.25	6.76872	915.65	34.9129	0.355936	2.18612	0.51142	67.4857	0.660253	164640	0.892508	10	0.649091	3.93915	-0.125564	-2.48306	1.33945	0.560593	-0.0482982	-0.780278	1.14396	6.47186	-0.757359
MN	MN_1	41	0.368421	0.375	147.508	143.64	9	0.417886	11.25	6.73366	1019.95	70.3781	0.502454	2.96771	0.530147	78.4907	0.672394	226889	0.65909	10	1.00855	3.76176	0.759939	-1.88609	1.79021	0.653976	-0.0452956	0.194312	1.04364	5.69433	-1.1756
MN	MN_1	42	0.526316	0.5	195.898	194.874	0	0.595163	13.25	12.2517	1085.73	78.2779	0.551108	3.79622	0.560398	89.2496	0.673421	200011	0.672558	10	0.928928	2.98181	0.86203	-1.8525	3.12431	0.872737	-0.00966467	-0.150248	0.86873	-0.423047	-0.754655
MN	MN_1	43	0.526316	0.5	192.01	190.408	0	0.474739	15.75	7.55346	1084.04	71.1366	0.544829	3.4173	0.616816	88.325	0.691385	392434	0.441172	3	1.39074	2.71002	0.950743	-0.985838	3.05983	1.16868	-0.125704	1.10904	-1.34735	-0.457627	-0.720912
MN	MN_1	44	0.578947	0.55	214.747	214.182	0	0.252416	20.25	3.52573	876.696	100.444	0.336365	3.0538	0.657224	85.7216	0.694429	954190	0.388993	3	1.2824	3.60276	0.0920108	-1.17507	4.04838	3.73293	0.316478	0.823957	-1.13841	-0.841115	-1.21776
MN	MN_1	45	0.605263	0.6	204.926	204.688	0	0.265454	20.75	8.45992	907.812	98.6181	0.324299	3.57644	0.648149	91.2188	0.711018	493780	0.265462	3	0.946834	3.00857	0.438292	-0.318267	3.62104	1.3902	0.676763	-0.143486	-1.27684	-0.801819	-0.969489
MN	MN_1	46	0.631579	0.65	203.931	202.348	0	0.264887	16.75	6.37444	822.355	74.8867	0.243547	3.28896	0.630041	86.836	0.720576	242693	0.501283	10	1.16199	2.37628	-0.259694	-1.15424	3.73186	0.581618	0.616148	0.582019	0.881439	-0.636347	-0.586528
MN	MN_1	47	0.684211	0.675	130.191	122.46	3	0.44134	13.25	5.36312	770.748	58.2673	0.188714	2.9011	0.618916	73.0844	0.716215	142614	0.322177	10	1.13939	2.66226	-0.0343381	-0.255177	1.37201	-0.541625	0.340794	0.378835	1.0288	1.4515	0.0434073
MN	MN_1	48	0.368421	0.375	137.963	128.263	4	0.328789	5	3.66029	748.713	53.0199	0.197285	1.79127	0.633816	68.2885	0.704524	181035	0.119308	10	1.34293	3.47525	-0.179667	0.318549	1.7508	-0.430067	0.289031	0.938379	1.09967	2.08723	-1.60001
MN	MN_1	49	0.368421	0.4	108.332	108.332	1	0.208386	12	6.2433	864.392	46.669	0.304635	4.63598	0.627575	71.2449	0.686212	145977	0.373797	3	1.27871	2.96979	0.697027	-0.321917	0.935924	-0.700948	0.0381986	0.768862	-1.12628	0.170429	-1.10863
MN	MN_1	50	0.710526	0.725	113.694	113.694	2	0.472071	15.25	5.64182	817.379	62.6145	0.2241	3.32835	0.627491	79.779	0.681791	375383	0.0951245	3	1.3294	3.19935	0.557981	0.433762	0.92525	-0.083243	0.122067	0.861726	-1.12164	0.652934	0.0126521
MN	MN_1	51	0.631579	0.65	112.309	112.309	1	0.342235	18.25	3.95469	967.963	64.0382	0.412113	3.34476	0.608686	77.8561	0.687791	185416	0.148811	3	1.08555	3.14624	1.15075	0.443393	0.743322	-0.587217	-0.0917453	0.0696129	-1.20772	0.151054	-0.0915442
MN	MN_1	52	0.684211	0.675	135.94	126.138	0	0.250497	8.75	6.7137	854.41	51.6698	0.30338	4.66841	0.615429	85.0034	0.68755	260375	0.272756	10	1.00446	3.02802	0.687739	-0.184514	1.06702	-0.208415	-0.136707	-0.119723	1.07414	-0.613756	-0.00239223
MN	MN_1	53	0.789474	0.8	107.616	107.932	0	0.235142	9.75	3.28817	797.266	49.6781	0.256991	2.67967	0.597237	67.1536	0.688435	133144	0.0998969	3	0.982375	3.36549	0.366485	0.610903	0.796581	-1.03616	-0.0145598	-0.221558	-1.15427	-0.579603	0.623743
MN	MN_1	54	0.763158	0.775	115.053	114.239	0	0.39471	16.5	6.88854	910.268	59.3398	0.310657	5.1906	0.630094	87.6987	0.688532	327236	0.441954	3	1.62086	2.98131	0.996879	-0.721178	0.825201	-0.000784521	-0.258403	1.80063	-1.2195	-0.537566	0.618304
MN	MN_1	55	0.815789	0.8	109.524	109.524	0	0.375707	18.5	3.84652	830.457	60.6586	0.281961	2.78561	0.622697	77.8893	0.685426	242342	0.163045	3	1.3137	3.30492	0.591153	0.360496	0.814881	-0.436712	-0.076702	0.775413	-1.21178	-0.575485	0.7082
MN	MN_1	56	0.815789	0.825	112.514	112.486	0	0.123721	10.75	2.30957	1012.79	47.9268	0.443379	4.02457	0.681192	89.7103	0.682315	50082.1	0.118814	10	0.911316	4.09154	1.2859	0.967571	0.33682	-1.1174	-0.675492	-0.586097	0.873194	-0.421789	1.11333
MN	MN_1	57	0.789474	0.775	116.269	113.137	0	0.433004	1.5	4.27963	762.05	32.3118	0.245373	1.1282	0.726522	55.948	0.684115	55045.8	0.477091	10	0.956323	3.4505	-0.688192	-0.0107034	1.20665	-0.198908	-0.222422	-0.400224	0.88177	-0.254953	1.45143
MN	MN_1	58	0.736842	0.75	106.171	106.171	0	0.424207	0	5.54012	728.344	34.0138	0.25895	2.19129	0.707913	60.2473	0.684726	91638.1	0.233158	10	1.52082	3.17833	-0.217962	0.438012	0.922438	-0.754621	-0.362706	1.24057	0.947545	-0.366832	0.80812
MN	MN_1	59	0.631579	0.6	107.842	107.842	0	0.5231	0	6.14268	683.266	36.5842	0.234773	3.06417	0.663206	59.9403	0.680253	78746.7	0.484673	10	0.871834	3.38554	-0.344092	-0.435537	1.02779	-0.442486	-0.0815663	-0.532687	1.04649	-0.412193	0.370286
MN	MN_1	60	0.684211	0.7	123.403	107.251	1	0.517073	0	7.31282	715.95	32.032	0.246407	2.69064	0.572908	57.4644	0.672794	75469.6	0.222494	10	1.53901	3.27896	-0.0882012	-0.216589	0.945849	-1.16	-0.345978	1.46163	1.11275	0.20325	0.154224
MN	MN_1	61	0.631579	0.625	101.031	101.031	0	0.56713	0	6.30233	639.629	35.5516	0.200958	4.75935	0.55373	60.7881	0.664397	56982.3	0.47793	10	1.35403	3.66103	-0.0088247	-1.13422	0.793044	-1.14532	-0.279192	1.06393	1.1866	-0.527132	-0.0427913
MN	MN_1	62	0.763158	0.775	93.2708	92.9171	1	0.610006	0	6.41329	603.443	29.3384	0.183435	2.57149	0.504387	54.152	0.639335	38892.7	0.415994	10	1.44937	3.96621	-0.395007	-1.09647	0.649142	-1.20018	-0.39427	1.34668	1.19483	0.199743	0.568802
MN	MN_1	63	0.631579	0.625	100.218	98.0908	1	0.424885	0	6.18898	587.544	25.9271	0.171143	1.94571	0.518468	47.1132	0.624953	35326.8	0.592128	3	1.14873	4.32838	-0.730441	-1.41484	1.05628	-0.847802	-0.155599	0.549559	-1.03197	0.259649	0.322821
MN	MN_1	64	0.631579	0.65	94.8642	96.3513	0	0.512073	0	6.226	522.131	18.9192	0.131217	0.91113	0.549631	37.3721	0.6043	16356.8	0.41929	3	0.90204	4.87676	-1.11142	-0.612955	1.06354	-0.968715	-0.158735	-0.307688	-1.00652	-0.440869	0.343373
MN	MN_1	65	0.605263	0.625	121.262	96.2952	1	0.423243	0	5.63282	520.898	16.2442	0.146767	0.676734	0.60865	35.7295	0.5616	16061.1	0.189718	3	1.21873	3.89163	-1.07066	0.282992	0.948635	-1.29399	-0.0372263	0.484671	-1.06273	0.243442	0.208817
MN	MN_1	66	0.684211	0.675	97.0457	97.0457	1	0.317961	0	5.98169	641.027	33.7253	0.161995	2.04335	0.667698	49.8789	0.485338	81288	0.212898	3	1.26468	3.02367	-0.521397	0.43907	0.574304	-1.0104	0.213151	0.570762	-1.16178	0.209979	0.595761
MN	MN_1	67	0.736842	0.725	101.465	100.981	0	0.389152	2.25	5.26711	630.994	32.7964	0.122982	1.26873	0.725121	46.4921	0.466203	117463	0.0213484	3	1.45874	3.39655	-0.721509	1.25354	0.693128	-0.982401	0.127309	1.0135	-1.2056	-0.489363	0.789249
MN	MN_1	68	0.736842	0.75	95.4563	95.2107	0	0.427033	2.75	5.51143	626.825	26.0448	0.146782	1.35893	0.777116	44.2984	0.461376	63177.4	0.0699344	10	1.05576	3.27806	-0.88087	1.41845	0.382222	-0.855421	0.0354094	-0.319609	0.991013	-0.408995	1.02694
MN	MN_1	69	0.631579	0.65	102.574	98.5805	0	0.606042	4	3.68162	695.513	50.2719	0.16577	1.40926	0.795839	60.4865	0.441447	248239	0.0156986	3	0.389683	2.68465	-0.387894	1.88602	0.346142	0.0341009	0.72919	-2.27541	-1.20563	-0.578469	0.380912
MN	MN_1	70	0.657895	0.675	125.65	106.103	0	0.437263	3	3.25486	689.921	26.8395	0.140112	0.951128	0.793328	54.4353	0.423109	63637.2	0.00147681	10	1.64397	4.09851	-0.747832	1.52068	0.692185	-0.905625	-0.174435	1.4627	0.91819	-0.408165	0.546576
MN	MN_1	71	0.710526	0.725	100.89	99.8622	0	0.383629	2.25	5.83911	666.115	37.4373	0.173357	1.49939	0.736634	54.8947	0.419094	187238	0.0618129	3	0.511515	2.56508	-0.524334	1.43381	0.353249	-0.370368	0.546379	-1.85844	-1.17527	-0.532878	0.776947
MN	MN_1	72	0.684211	0.65	178.038	154.832	1	0.341786	5.5	3.93976	664.986	47.3655	0.160607	1.60508	0.694217	62.3921	0.415129	34018.1	0.386069	3	0.971997	3.24362	-0.932299	-0.079586	2.18491	-0.507369	0.664589	-0.140493	-1.34121	0.196464	0.552384
MN	MN_1	73	0.736842	0.75	96.6258	96.4057	1	0.485941	0	6.11196	613.639	31.6183	0.143522	1.16196	0.68893	51.7288	0.414515	75006.1	0.2696	3	0.856206	2.73981	-0.821124	0.509705	0.45926	-0.717155	0.461573	-0.669339	-1.1984	0.239722	1.04362
MN	MN_1	74	0.684211	0.675	104.243	104.03	0	0.416869	5	5.16728	674.128	45.5974	0.171414	1.47653	0.657413	61.5763	0.417876	110254	0.31984	3	0.57718	2.95335	-0.492304	0.258757	0.608737	-0.365748	0.605727	-1.43615	-1.17922	-0.511809	0.579982
MN	MN_1	75	0.684211	0.675	182.735	180.245	0	0.467527	0	3.66211	576.44	25.3623	0.120586	1.3544	0.682325	49.1054	0.422538	76372.1	0.353591	10	1.13526	2.80302	-1.70241	-0.367047	3.01023	-0.268791	0.452671	0.272524	0.945177	-0.471603	0.350247
MN	MN_1	76	0.710526	0.725	100.045	99.9358	0	0.597999	3	5.17801	653.467	31.9922	0.130332	1.17946	0.690593	50.3923	0.417115	162214	0.0839024	3	1.46127	2.37991	-0.675575	0.86466	0.581987	-0.718219	0.336711	1.05093	-1.1783	-0.491357	0.598066
MN	MN_1	77	0.815789	0.825	175.581	171.662	0	0.610201	3.5	5.22562	670.275	41.6457	0.12909	1.85681	0.745936	53.441	0.408647	110598	0.0416842	8	1.34904	2.21063	-1.11139	0.950929	2.47345	-0.674328	0.573075	0.729674	0.233858	-0.552566	0.801718
MN	MN_1	78	0.736842	0.725	102.538	102.001	1	0.527296	3	5.01499	702.492	42.921	0.170676	1.72073	0.739892	53.6554	0.399476	114639	0.231231	3	1.55891	2.97708	-0.501607	0.613573	0.582458	-0.632633	0.242791	1.37247	-1.29177	0.268982	0.996845
MN	MN_1	79	0.710526	0.725	101.687	100.771	3	0.607594	4.75	5.03187	701.155	49.9097	0.15456	2.08197	0.724147	53.7474	0.404679	151446	0.120094	10	1.58288	2.44671	-0.443765	0.723328	0.42452	-0.609935	0.352525	1.40119	0.999365	1.534	0.511566
MN	MN_1	80	0.710526	0.7	138.4	110.099	3	0.528519	6.5	6.26213	720.708	53.566	0.248484	2.0863	0.714021	59.5281	0.406294	209738	0.292177	8	1.16283	2.35253	-0.325528	0.210674	0.632195	0.0561226	0.39429	0.202696	0.343111	1.58287	0.697181
MN	MN_1	81	0.710526	0.725	100.066	99.3187	3	0.673082	7	3.20174	730.876	40.8012	0.195705	1.77007	0.704057	60.8141	0.401847	195929	0.357682	8	0.482013	2.3504	-0.518973	0.259257	0.242453	0.140101	0.54572	-1.81205	0.399483	1.58076	0.920675
MN	MN_1	82	0.657895	0.675	98.553	97.6961	0	0.692191	7	3.29774	727.263	45.5841	0.180418	1.42467	0.712929	53.1581	0.396247	293980	0.403118	8	0.683958	2.23144	-0.666056	0.046711	0.388934	0.79727	0.519446	-1.28244	0.437741	-0.448522	0.558336
MN	MN_1	83	0.710526	0.7	105.557	105.297	1	0.292193	7.75	3.33192	712.882	50.1385	0.205648	1.98091	0.721764	56.7878	0.388012	312711	0.609733	6	1.04717	2.40335	-0.661253	-0.737001	0.665634	1.03827	0.408723	-0.0814465	-0.271926	0.298786	0.991492
MN	MN_1	84	0.710526	0.725	97.9474	97.9474	1	0.24383	13	3.15914	685.575	38.8019	0.221884	2.42911	0.683032	62.3934	0.397194	175185	0.606177	6	1.47849	3.04578	-0.449558	-0.940749	0.460706	0.127339	0.0235695	1.28646	-0.289328	0.345291	1.0239
MN	MN_1	85	0.578947	0.6	117.329	116.251	3	0.415541	14	4.19542	908.951	57.5334	0.411428	5.87401	0.650728	86.6311	0.395656	235304	0.290954	10	1.26247	3.17081	1.1957	-0.255077	0.199586	-0.296096	-0.161275	0.597758	1.03974	1.4871	-0.187856
MN	MN_1	86	0.342105	0.35	111.948	109.777	2	0.490392	11.75	5.30952	806.192	59.263	0.257897	3.16956	0.638292	81.3052	0.396076	366728	0.166262	3	0.973755	2.72212	0.5164	0.267981	0.53491	0.355358	0.619137	-0.224612	-1.05304	0.660812	-1.54212
MN	MN_1	87	0.473684	0.45	99.3336	101.711	0	0.429554	16.75	3.85083	861.876	59.6149	0.266223	2.07485	0.648371	78.3795	0.401856	276395	0.132744	10	0.96337	3.16158	0.427957	0.516747	0.237651	0.272056	0.307015	-0.403524	1.10557	-0.607132	-0.935108
MN	MN_1	88	0.526316	0.525	108.65	108.155	0	0.405157	6.25	5.46882	896.559	47.8293	0.335578	3.07734	0.679724	81.4294	0.396265	170419	0.325542	3	1.01052	2.82061	0.597302	0.177058	0.358917	-0.177657	0.217162	-0.184596	-1.25345	-0.447223	-0.0975487
MN	MN_1	89	0.631579	0.625	106.176	106.586	0	0.376377	20	3.29235	833.599	69.7625	0.225146	2.17561	0.680491	78.2122	0.408641	893155	0.039549	3	0.850984	2.89542	0.353597	0.642087	0.317686	2.69685	0.366314	-0.82709	-0.940992	-0.827176	-0.450257
MN	MN_1	90	0.657895	0.675	100.861	100.861	1	0.268152	12.5	4.07966	928.973	51.7687	0.356815	3.35783	0.683981	84.8467	0.438309	105208	0.228322	10	1.32965	3.31682	0.845668	0.398346	0.000442426	-0.630827	-0.189031	0.697474	0.922879	0.249195	0.377728
MN	MN_1	91	0.894737	0.9	107.16	106.694	0	0.287476	6	4.89576	779.399	55.4523	0.24656	1.92259	0.648985	75.02	0.458897	123383	0.345606	10	0.803071	2.94172	-0.0274106	0.0108015	0.399114	-0.216931	0.210247	-0.809013	0.95079	-0.471491	1.41257
MN	MN_1	92	0.736842	0.725	127.761	108.389	0	0.182996	3.75	3.39964	858.754	44.298	0.32226	2.36938	0.664665	69.7509	0.469697	129489	0.0938251	10	1.64128	3.6203	0.388594	0.598438	0.438391	-0.720721	-0.410223	1.56718	0.962252	-0.435804	0.559907
MN	MN_1	93	0.736842	0.75	105.832	105.696	0	0.263126	8.5	5.57376	817.272	42.1047	0.276099	1.51981	0.672334	77.2974	0.474294	191293	0.124577	10	0.501717	2.6033	0.0887297	0.902287	0.270531	-0.116484	0.227121	-1.84214	1.01188	-0.511495	0.646278
MN	MN_1	94	0.789474	0.775	100.478	100.498	0	0.299484	5	3.48181	773.86	49.3161	0.237042	2.31919	0.698392	70.8467	0.484976	121474	0.409873	10	1.26698	3.46514	-0.0798424	-0.106411	0.405628	-0.208576	-0.0745039	0.556941	0.927799	-0.394594	1.13027
MN	MN_1	95	0.657895	0.675	89.8625	89.2231	2	0.082676	5.75	2.85638	884.14	32.5278	0.312639	1.96104	0.705641	75.2317	0.483191	57793.3	0.0459119	10	0.70036	4.63336	0.436185	1.40026	-0.277943	-0.930373	-0.374285	-1.2721	0.98499	0.928338	0.621694
MN	MN_1	96	0.736842	0.725	101.323	101.323	2	0.4905	8.25	5.103	707.136	40.0472	0.119929	1.96542	0.730283	52.5512	0.484956	178512	0.262196	8	1.3117	2.11056	-0.687852	0.445876	0.604507	-0.31809	0.400304	0.62833	0.364621	0.900887	0.854226
MN	MN_1	97	0.605263	0.625	108.363	107.952	1	0.456895	4.25	3.25258	769.951	40.6058	0.227143	2.03823	0.746681	65.975	0.487026	132643	0.0524764	3	1.56604	3.2151	-0.0167643	1.21645	0.711279	-0.83312	0.0853218	1.36412	-1.2903	0.213839	0.205511
MN	MN_1	98	0.736842	0.75	105	104.494	0	0.297494	17.5	2.77462	736.721	48.6416	0.165852	2.50298	0.742024	70.3813	0.475271	529286	0.0693302	3	1.44603	2.09462	-0.0775703	0.901857	0.495052	0.817782	0.290401	0.95161	-1.14528	-0.631913	0.492849
MN	MN_1	99	0.894737	0.9	103.537	103.311	1	0.228744	15	3.31878	751.959	48.5367	0.14876	2.53738	0.715021	82.4478	0.438753	182705	0.186353	8	1.01326	2.57006	-0.0503121	0.745825	0.200467	-0.45943	0.375374	-0.217748	0.300437	0.117702	1.42939
MN	MN_1	100	0.763158	0.75	105.582	105.313	0	0.489008	14.25	4.51741	771.33	44.2428	0.214733	3.64864	0.667112	73.4652	0.404044	210651	0.187653	1	0.809198	1.92501	0.249782	0.588953	0.221572	-0.582268	0.526323	-0.798708	-1.81456	-0.586906	0.830433
MN	MN_1	101	0.710526	0.725	103.029	103.017	0	0.476177	13.25	5.24487	752.266	57.1911	0.203629	3.1934	0.641938	72.3054	0.388871	209629	0.430394	4	0.519089	1.99022	0.0311169	-0.254799	0.293257	0.0508831	0.762869	-1.57616	-0.838684	-0.567755	0.579716
MN	MN_1	102	0.763158	0.775	101.899	101.714	0	0.244701	16.5	3.85782	812.539	59.4657	0.224833	3.69303	0.641578	75.5488	0.378097	196097	0.299909	1	0.710255	2.28507	0.429225	0.176557	0.10478	-0.392039	0.630778	-1.0238	-1.81583	-0.59652	0.779835
MN	MN_1	103	0.684211	0.7	117.668	99.168	0	0.407069	12.25	1.98764	776.507	47.8447	0.185474	3.52737	0.64258	76.1284	0.378094	576710	0.204045	1	1.14078	3.02721	0.292063	0.0630253	0.0996017	1.00975	0.186324	0.203931	-1.63629	-0.706211	0.17134
MN	MN_1	104	0.578947	0.575	103.4	103.4	0	0.284081	19	4.01282	885.301	60.851	0.271156	5.56313	0.607992	87.5736	0.381912	569660	0.118827	3	1.56722	2.99029	1.20944	-0.0447603	-0.0185999	0.600013	0.0028115	1.50083	-0.982356	-0.784056	-0.711216
MN	MN_1	105	0.684211	0.7	119.219	118.49	4	0.200096	12.75	4.04294	850.702	53.8909	0.282987	4.45025	0.59857	87.9436	0.406576	159319	0.134507	11	0.755161	3.12112	0.734132	0.245234	0.277672	-0.812388	0.2493	-0.84995	1.4041	2.03678	0.0392641
MN	MN_1	106	0.368421	0.375	121.026	114.025	0	0.408798	0	3.95454	670.197	31.4126	0.135176	0.955577	0.61852	52.3102	0.416362	63500.5	0.0560482	8	0.811587	4.67554	-0.675979	0.72661	1.05045	-0.814196	0.240695	-0.767229	0.558418	-0.604652	-1.32175
MN	MN_1	107	0.605263	0.6	95.1867	94.6284	2	0.370059	10.5	3.60194	769.38	55.9188	0.224149	1.74717	0.635138	42.6546	0.421906	299599	0.1111	8	0.55837	2.90912	-0.228322	0.625206	0.205992	0.265677	0.446598	-1.6762	0.592875	0.758702	-0.160713
MN	MN_1	108	0.447368	0.475	119.02	116.976	1	0.359503	1.75	2.79573	772.38	31.6136	0.210367	1.92943	0.633996	69.3674	0.420421	57971.2	0.0740856	8	0.632166	4.14215	-0.124774	0.822589	0.771553	-0.916826	0.210748	-1.2991	0.473054	0.0972668	-0.80596
MN	MN_1	109	0.578947	0.6	90.8779	90.8779	1	0.45198	0	3.86059	658.567	21.7922	0.134774	0.571629	0.629686	45.5708	0.414035	63931.7	0.114209	8	1.06822	3.51127	-0.802417	0.629533	0.337596	-0.924983	0.132797	-0.0798093	0.515924	0.205098	-0.0158115
MN	MN_1	110	0.605263	0.625	107.206	106.496	0	0.454829	21.5	4.3114	933.214	74.7257	0.325719	3.13553	0.656854	57.7612	0.41795	385337	0.109717	8	1.19459	3.10668	0.636246	0.463236	0.340876	0.597749	0.118517	0.187111	0.495812	-0.600457	-0.380507
MN	MN_1	111	0.710526	0.7	98.3661	98.2547	1	0.376316	12.5	3.18511	938.137	66.5848	0.349342	3.50906	0.661681	84.4688	0.4141	229853	0.155945	8	1.01505	3.19345	1.02579	0.570126	-0.188132	-0.188879	0.0587659	-0.251546	0.367453	0.122743	0.385959
MN	MN_1	112	0.578947	0.6	104.813	102.518	1	0.255981	20	3.37513	1046.73	74.3704	0.419645	4.63447	0.682246	85.7891	0.410009	258542	0.108808	3	1.1641	2.79121	1.59652	0.79817	-0.144086	-0.265862	0.148533	0.177618	-1.23822	0.113341	-0.209915
MN	MN_1	113	0.605263	0.6	106.715	106.389	3	0.586341	13	6.47106	915.355	48.3469	0.288998	4.89742	0.770365	93.5938	0.428879	216869	0.0566543	10	1.61003	3.23426	0.973395	1.09492	-0.0191463	-0.682808	-0.144477	1.48976	0.91906	1.48619	0.0816798
MN	MN_1	114	0.710526	0.7	105.397	105.058	4	0.367422	18.5	5.4694	974.419	57.2315	0.251787	1.90193	0.791503	70.7935	0.444006	168685	0	6	1.57796	3.16689	0.379058	1.622	0.270031	-0.567442	0.128282	1.3158	-0.437081	2.27181	0.763757
MN	MN_1	115	0.868421	0.875	110.365	109.511	1	0.342864	17.25	5.31465	892.853	55.4191	0.303774	4.6182	0.776163	80.6205	0.472159	78738.2	0.40693	6	1.78869	3.59667	0.629673	0.135365	0.366216	-0.776982	-0.317059	2.11221	-0.510452	0.335754	1.76935
MN	MN_1	116	0.763158	0.75	119.712	113.082	1	0.614294	9	4.47313	778.377	39.8482	0.197317	2.79445	0.736409	81.9253	0.488329	119387	0.141551	6	1.78269	3.11362	0.101778	0.775266	0.679129	-0.957455	-0.0369887	2.09327	-0.405103	0.203182	0.880547
MN	MN_1	117	0.710526	0.7	103.432	103.432	0	0.340014	6.75	5.27121	824.225	43.6728	0.202125	2.35446	0.71369	73.2608	0.494471	107396	0.00834949	6	1.29723	2.97658	0.207148	1.33093	0.371871	-1.03476	0.141545	0.549937	-0.319112	-0.528313	0.497117
MN	MN_1	118	0.657895	0.65	104.657	104.35	3	0.29509	20.25	3.89164	954.33	49.4332	0.368431	5.5254	0.651179	81.7367	0.486165	103307	0.740439	6	1.42409	3.71474	0.883727	-1.45256	0.249254	-0.361186	-0.353305	1.27022	-0.342275	1.71864	0.850245
MN	MN_1	119	0.473684	0.45	115.018	113.596	2	0.306966	24	2.87804	878.741	46.1551	0.319785	5.19374	0.594148	95.5079	0.483129	148545	0.532147	10	0.880989	2.78128	0.835198	-1.03286	0.440413	-0.3271	0.14845	-0.340256	1.07095	0.821819	-0.620848
MN	MN_1	120	0.5	0.475	117.108	115.606	8	0.423991	22.25	4.57811	940.68	73.5012	0.368639	7.48634	0.62586	97.3086	0.497171	247752	0.178022	3	0.814456	2.26353	1.75115	0.189419	0.129529	-0.927491	0.579105	-0.538253	-1.12026	4.66389	-0.748509
MN	MN_1	121	0.631579	0.6	116.216	115.601	1	0.536916	18.75	3.95065	865.022	67.2839	0.31403	5.60169	0.691305	92.7757	0.491579	181926	0.678717	12	0.847818	2.50428	0.705593	-1.09079	0.517009	0.278928	0.290348	-0.529724	1.57635	0.195029	0.296919
MN	MN_1	122	0.447368	0.425	106.642	106.608	1	0.51888	22	3.7222	871.569	70.1406	0.273754	5.07253	0.748669	86.3959	0.484482	184047	0.172527	12	0.359581	2.26443	0.839416	0.9917	0.152212	-0.224016	0.698648	-2.23255	1.66628	0.015299	-0.873178
MN	MN_1	123	0.552632	0.525	107.916	107.85	2	0.327328	25	5.23621	897.293	73.2552	0.342095	5.22865	0.777573	89.9356	0.485668	249166	0.492503	8	0.331584	3.08413	0.867789	0.12839	0.207551	0.539356	0.432917	-2.21487	0.302808	0.836263	0.154307
MN	MN_1	124	0.657895	0.625	122.415	120.158	9	0.560433	20.5	7.18067	1077.37	69.2638	0.427013	5.22541	0.74767	93.4526	0.478918	368917	0.104792	11	0.619829	3.58864	1.40411	0.979701	0.0346128	0.294688	-0.00681754	-1.41885	1.28233	5.50861	0.385646
MN	MN_1	125	0.684211	0.65	114.998	114.998	4	0.550823	22	7.43319	1053.31	82.4389	0.429842	6.0573	0.68423	96.8116	0.503229	378694	0.203124	7	1.063	3.05414	1.77077	0.307531	0.0845231	0.222419	0.0168025	-0.0245835	0.0396691	2.07423	0.170094
MN	MN_1	126	0.736842	0.75	116.811	115.783	0	0.59541	22.25	6.38902	1040.25	75.4486	0.447387	5.40462	0.648864	97.7511	0.5394	388003	0.410973	11	0.504459	3.56905	1.51104	-0.352015	0.178348	0.913377	-0.214719	-1.70259	1.34527	-0.577075	0.478776
MN	MN_1	127	0.789474	0.8	116.572	116.267	0	0.494138	21.75	7.24942	1137.19	87.103	0.486514	6.44428	0.626071	102.784	0.558053	545612	0.200062	7	0.844982	3.05024	2.21076	0.0692289	0.000843034	0.959395	-0.249587	-0.728347	0.122953	-0.704339	0.350366
MN	MN_1	128	0.578947	0.6	121.84	122.381	5	0.298887	19.75	8.03624	1000.39	74.268	0.417593	6.35407	0.569749	106.026	0.571494	501812	0.458883	4	1.338	4.78238	1.74505	-1.24883	0.597417	0.783071	-0.416955	1.12861	-0.774448	2.7047	-0.451396
MN	MN_1	129	0.157895	0.15	100.045	99.9207	4	0.282478	0	5.69383	781.241	9.87901	0.269415	0.352556	0.594157	70.7757	0.550647	461136	0.5538	4	0.883342	12.5461	-0.321435	-1.12632	0.934434	1.70887	-1.91747	-0.2194	-0.559498	2.26197	-1.46352
MN	MN_1	130	0.210526	0.2	102.389	102.389	2	0.278365	0	0.298916	452.77	2.2021	0.188444	0	0.642534	17.2016	0.54635	288923	0.670062	3	1.29951	12.7783	-1.7436	-1.46603	1.72066	1.14549	-1.9736	0.937453	-0.85592	1.05258	-0.924335
MN	MN_1	131	0.315789	0.3	99.5823	100.11	2	0.396422	0	0.298916	392.499	10.1039	0.109344	0.19329	0.697996	11.6262	0.520597	690.22	0.320698	8	1.15596	4.225	-1.9703	0.0992627	1.42035	-0.715515	0.0768397	0.208582	0.564284	1.01528	-0.849618
MN	MN_1	132	0.605263	0.575	99.8302	99.194	2	0.424889	0	3.29394	481.057	16.001	0.105849	0.399254	0.640373	31.3812	0.454921	896.344	0.477541	6	0.584207	4.7526	-1.63666	-0.379365	0.958485	-0.579033	0.108605	-1.3502	-0.11854	0.984452	0.615209
MN	MN_1	133	0.710526	0.675	97.6888	97.6888	0	0.524841	0	2.17988	496.137	19.9799	0.105738	0.687012	0.583859	32.9402	0.431376	5868.29	0.629821	11	0.971817	3.72798	-1.61596	-1.31259	0.880699	-0.386453	0.0495027	-0.177246	1.4705	-0.33557	0.86887
MN	MN_1	134	0.631579	0.65	101.232	101.05	0	0.571373	0	2.36725	549.427	14.2759	0.109395	0.607863	0.572531	38.0126	0.392226	9438.67	0.169446	11	1.21038	4.20592	-1.19769	0.0259288	0.724459	-1.13858	-0.113497	0.413194	1.52474	-0.48036	0.0630405
MN	MN_1	135	0.631579	0.65	101.971	101.971	0	0.531694	0	3.42215	528.19	18.4761	0.0815945	0.790494	0.609334	34.4719	0.361068	67601	0.778808	11	0.657505	2.74846	-1.80474	-1.63567	0.917196	0.250854	0.439453	-1.11089	1.47063	-0.318904	0.668789
MN	MN_1	136	0.789474	0.8	105	105	0	0.591227	6	6.37924	652.829	50.2749	0.126155	1.10422	0.682706	40.5052	0.325582	225814	0.152783	8	0.830147	2.14903	-0.90689	0.632131	0.529532	0.0518899	0.675114	-0.896204	0.467243	-0.550301	0.815026
MN	MN_1	137	0.736842	0.75	106.732	106.694	0	0.402903	5.5	5.67909	754.748	55.6623	0.190481	2.09165	0.735258	56.9542	0.300732	222987	0.369046	8	0.647493	1.9604	-0.492425	0.260531	0.368592	0.456723	0.723541	-1.40809	0.356048	-0.469409	0.911882
MN	MN_1	138	0.710526	0.7	103.606	104.108	1	0.418066	6.75	3.35068	736.406	51.9176	0.152692	1.96638	0.719177	59.4237	0.308644	214739	0.19622	3	0.958228	2.53429	-0.367321	0.725966	0.358394	-0.122709	0.673448	-0.421426	-1.20931	0.136311	0.681569
MN	MN_1	139	0.736842	0.75	102.012	102.012	1	0.545339	0	3.73596	620.782	26.1309	0.0993544	1.14282	0.702252	48.0932	0.308547	58832.2	0.105531	5	1.23948	2.90535	-0.939126	0.907781	0.455618	-1.04979	0.380691	0.399657	-0.565252	0.20728	0.897464
MN	MN_1	140	0.736842	0.75	100.796	100.647	0	0.579303	0	2.49532	620.078	24.9853	0.0999547	1.14863	0.711115	44.4426	0.2967	124338	0.0616049	8	1.18126	2.38088	-1.0066	1.02008	0.357412	-0.717894	0.389071	0.122291	0.427581	-0.486212	0.789891
MN	MN_1	141	0.736842	0.725	101.795	102.435	0	0.436323	4.75	3.66958	685.27	38.9202	0.113112	1.44488	0.747776	50.5115	0.296368	132630	0.0101854	3	0.77602	2.1974	-0.673126	1.58181	0.296966	-0.703266	0.753212	-1.09329	-1.21051	-0.541845	0.858928
MN	MN_1	142	0.789474	0.8	106.12	105.728	0	0.526516	7.5	5.70806	706.663	47.7208	0.12548	2.10814	0.772334	59.494	0.300468	135903	0.0414964	11	0.585181	2.43782	-0.538466	1.51882	0.173861	-0.439932	0.657445	-1.71237	1.30184	-0.568236	0.981715
MN	MN_1	143	0.789474	0.8	104.255	105.339	0	0.391849	1.5	5.86722	794.118	44.966	0.260649	1.96806	0.768545	57.8572	0.308126	213597	0.475163	8	0.822301	2.41292	-0.456405	0.0611297	0.289643	0.612508	0.280686	-0.925757	0.272116	-0.314795	1.5502
MN	MN_1	144	0.789474	0.775	108.811	108.811	1	0.376056	10.25	4.34008	753.772	54.428	0.228963	2.40223	0.768827	61.1924	0.322388	250572	0.305606	8	1.22666	2.32355	-0.311675	0.396922	0.407774	0.3334	0.356031	0.292367	0.286776	0.247749	1.19758
MN	MN_1	145	0.789474	0.8	105.641	104.854	0	0.274818	9.5	4.90746	787.35	48.8982	0.224472	2.26118	0.766053	65.6209	0.320741	205709	0.232808	3	1.51026	2.48724	-0.102345	0.692398	0.318941	-0.156504	0.26515	1.15684	-1.34169	-0.414731	1.25923
MN	MN_1	146	0.631579	0.65	106.097	106.097	0	0.215213	12.25	5.39186	800.494	57.307	0.236043	2.10694	0.754178	63.5903	0.337097	237363	0.184349	8	0.868866	2.0752	-0.106182	0.883705	0.327318	0.264462	0.598033	-0.817558	0.344549	-0.500438	0.266883
MN	MN_1	147	0.736842	0.75	108.376	107.815	0	0.219077	7	6.82312	834.142	65.051	0.304543	2.41564	0.746721	63.0416	0.345441	178251	0.355054	8	0.900239	2.30215	0.0461848	0.335335	0.349166	0.280615	0.434058	-0.680586	0.267838	-0.401786	0.942514
MN	MN_1	148	0.605263	0.625	106.34	106.34	2	0.245825	1.5	5.82481	891.717	49.7507	0.50895	1.78822	0.764463	65.572	0.357135	104191	0.393286	8	0.743175	2.68295	0.345162	0.405164	0.203808	0.251285	-0.0163837	-1.20954	0.195996	1.16557	0.838498
MN	MN_1	149	0.631579	0.65	106.762	106.274	0	0.293934	0	7.51288	782.755	46.1587	0.186261	1.54166	0.786398	55.4976	0.365638	91829.7	0.265998	8	0.715604	2.5661	-0.548206	0.953371	0.506691	-0.155056	0.571329	-1.26181	0.283085	-0.401577	0.609321
MN	MN_1	150	0.736842	0.75	105.969	105.743	3	0.223731	3	5.73941	963.157	58.679	0.588724	2.01285	0.804003	58.5548	0.373015	133182	0.237311	8	0.605415	3.05836	0.653856	1.13174	-0.0264381	0.236464	-0.228649	-1.77086	0.158637	1.85722	1.52121
MN	MN_1	151	0.684211	0.7	103.812	103.812	1	0.21348	4	5.96217	823.356	51.3352	0.309041	2.01389	0.796583	58.1177	0.374488	183759	0.411888	8	0.7809	2.89829	-0.220544	0.440952	0.329878	0.48789	0.214445	-1.07509	0.252217	0.371109	1.08659
MN	MN_1	152	0.763158	0.775	108.947	108.947	2	0.187294	15.75	5.57668	837.207	63.6365	0.194833	2.93695	0.74629	63.0611	0.376126	127561	0.0243164	10	0.979702	2.84688	0.100885	1.35983	0.265771	-0.687273	0.474302	-0.45956	0.955541	0.779365	0.69611
MN	MN_1	153	0.394737	0.4	110.34	107.776	2	0.309497	11	3.63747	870.598	58.8528	0.323351	4.32022	0.669257	75.2379	0.388379	139640	0.16949	3	1.159	2.89007	0.849288	0.497079	0.337058	-0.759861	0.395268	0.281515	-1.17298	0.784469	-1.01095
MN	MN_1	154	0.421053	0.4	97.6492	97.7755	3	0.385952	14	6.17365	948.744	66.0705	0.408745	3.63023	0.613314	84.6716	0.398344	146994	0.0923019	10	0.637206	2.73617	1.24321	0.633282	-0.238854	-0.536945	0.357847	-1.33866	1.09927	1.43549	-1.12298
MN	MN_1	155	0.421053	0.425	99.3542	99.3281	1	0.362407	11.25	3.3265	969.079	59.9324	0.347782	4.45929	0.607193	89.0455	0.421644	229532	0.15348	3	0.805836	2.94291	1.34639	0.417127	-0.0986199	-0.444579	0.324257	-0.74326	-1.09576	0.0306497	-1.08088
MN	MN_1	156	0.421053	0.45	98.5218	98.5218	1	0.447153	18.5	4.41183	1001.12	73.3188	0.42935	4.74038	0.618583	89.8888	0.452541	272303	0.253933	3	0.598579	2.89726	1.60169	0.188685	-0.130454	0.0425541	0.330416	-1.37609	-1.11614	0.0632157	-1.00841
MN	MN_1	157	0.631579	0.65	92.9171	93.1329	6	0.405393	19.75	5.0588	921.733	67.0288	0.372865	3.52923	0.657884	92.429	0.465303	387131	0.340727	7	0.485561	3.2777	1.00213	0.0137836	-0.324291	0.745762	0.226538	-1.68545	0.119808	3.49748	0.2742
MN	MN_1	158	0.763158	0.775	95.5131	95.5114	5	0.307505	14.25	3.1685	815.175	43.1175	0.254662	1.84465	0.680993	82.8684	0.469865	240843	0.487949	10	0.946546	3.81547	-0.0246024	-0.398595	0.0809494	0.402438	-0.0734179	-0.285268	0.967692	2.9918	1.22032
MN	MN_1	159	0.657895	0.675	93.8764	93.8764	0	0.372108	12.75	2.34254	776.042	42.4227	0.232145	1.7009	0.692231	73.7021	0.479844	579211	0.178784	10	0.836163	2.96959	-0.0511942	0.444389	0.083224	1.5868	-0.0189577	-0.891744	1.18342	-0.59366	0.150821
MN	MN_1	160	0.657895	0.675	94.5743	94.8353	0	0.477292	17	4.84912	813.335	50.326	0.250591	2.09805	0.669251	75.7713	0.483432	253977	0.393505	7	1.1471	3.75554	0.149254	-0.164439	0.265758	0.343976	-0.0521572	0.234992	0.0709756	-0.458968	0.418022
MN	MN_1	161	0.815789	0.825	95.1319	95.0431	0	0.441358	14	2.98955	829.402	48.8751	0.27921	1.63208	0.67222	74.4214	0.483135	351313	0.429529	7	1.35424	3.02533	0.0737541	-0.364856	0.223674	0.815881	-0.162697	0.79711	0.0344146	-0.397131	1.21996
MN	MN_1	162	0.842105	0.85	103.879	103.781	0	0.486412	14.5	3.30903	807.685	49.1099	0.259354	3.28462	0.656751	77.9316	0.482147	341714	0.469284	7	1.61463	3.13534	0.231434	-0.744188	0.401669	0.490338	-0.253758	1.66244	0.0474862	-0.452728	1.21729
MN	MN_1	163	0.763158	0.75	101.942	101.738	0	0.564332	15.25	3.30195	823.733	51.5406	0.269571	3.09587	0.62947	83.5942	0.484653	317959	0.496362	10	0.926355	3.15515	0.291238	-0.747672	0.243857	0.662401	-0.0359435	-0.372834	1.05701	-0.500821	0.777489
MN	MN_1	164	0.789474	0.8	104.451	103.588	0	0.314402	14.5	5.78697	805.641	50.7777	0.25445	2.9269	0.605587	81.4137	0.479218	233810	0.222999	10	0.427801	2.79884	0.351483	0.224411	0.12886	-0.0915689	0.247091	-1.92743	1.1054	-0.616631	0.651326
MN	MN_1	165	0.684211	0.675	103.194	103.562	0	0.526615	14.75	3.89443	812.625	56.888	0.27052	3.09857	0.5932	84.2559	0.460568	144953	0.489565	10	0.888644	2.97054	0.370035	-0.788536	0.331363	-0.0971762	0.216292	-0.409617	1.03814	-0.510588	0.294667
MN	MN_1	166	0.710526	0.725	102.777	102.777	0	0.393085	14.75	4.0964	857.849	49.6765	0.292166	2.62632	0.618385	80.5983	0.454882	404786	0.49233	7	0.902424	2.86699	0.291293	-0.786641	0.283094	1.07958	0.0320028	-0.457469	0.139477	-0.494346	0.559682
MN	MN_1	167	0.815789	0.825	92.3367	92.3367	1	0.085373	7.25	3.07121	863.143	42.0462	0.291141	1.90329	0.674089	82.7485	0.442918	59944	0.4374	2	1.28375	4.32008	0.352342	-0.0578246	0.0298892	-0.627525	-0.261523	0.718491	-1.68069	0.356115	1.6126
MN	MN_1	168	0.631579	0.65	103.505	104.04	1	0.106471	0	3.38123	589.655	24.7173	0.161282	0.33725	0.760618	51.6743	0.432062	22453.1	0.399794	7	0.707174	3.9158	-1.22418	0.435062	0.830526	-0.31203	0.215728	-1.14703	-0.0114027	0.363242	0.905088
MN	MN_1	169	0.526316	0.525	106.698	106.698	2	0.0861639	6.25	4.54076	681.243	43.1996	0.175372	0.37144	0.789349	42.2955	0.426824	233828	0.276676	7	1.25772	2.90563	-1.03747	0.630838	0.976136	0.495101	0.394958	0.3767	0.0311505	0.982458	0.0827214
MN	MN_1	170	0.5	0.5	102.917	102.917	0	0.604448	3.25	3.62666	725.453	36.7516	0.205202	0.612274	0.803584	60.2133	0.428835	122435	0.227016	5	0.538457	2.83691	-0.646205	1.26764	0.620551	0.0190531	0.557976	-1.78522	-0.655069	-0.388916	0.130023
MN	MN_1	171	0.578947	0.575	104.78	104.593	0	0.44124	6.25	2.20347	745.652	37.8627	0.254565	0.946048	0.80565	62.121	0.419376	350552	0.229684	2	0.953412	2.78207	-0.438352	1.00418	0.603629	0.845548	0.263888	-0.575957	-1.58107	-0.395821	0.466188
MN	MN_1	172	0.684211	0.675	104.544	103.639	0	0.260537	4.5	2.91038	681.315	25.1759	0.219793	0.643749	0.800575	65.4351	0.419594	13817.6	0.341332	10	1.19085	3.573	-0.781725	0.675182	0.596524	-0.414041	-0.070082	0.19471	0.820359	-0.250626	1.14812
MN	MN_1	173	0.736842	0.725	99.6591	99.6591	0	0.181646	0	3.02782	567.168	21.5525	0.149268	0.409471	0.80582	38.6824	0.417315	32667.7	0.359829	7	0.924319	4.24766	-1.41636	0.705329	0.724844	-0.332972	-0.037565	-0.620813	-0.0328538	-0.261742	1.54529
MN	MN_1	174	0.684211	0.7	102.689	102.368	0	0.328151	3.75	2.94617	618.358	28.2364	0.13008	0.386259	0.775316	36.2549	0.416912	28975.5	0.231912	7	0.901259	3.23105	-1.28798	0.99093	0.77694	-0.556482	0.312197	-0.710537	0.00924477	-0.342329	0.98325
MN	MN_1	175	0.710526	0.7	99.5504	99.5205	0	0.279172	0	3.04041	625.935	22.6646	0.151283	0.588941	0.74756	47.3854	0.409794	25142.4	0.27283	7	0.822197	4.27301	-1.07535	0.774297	0.571133	-0.595143	0.00878457	-0.872894	0.0195745	-0.346404	1.16066
MN	MN_1	176	0.763158	0.775	92.0956	92.0956	0	0.313621	0	1.74665	566.876	13.8492	0.156164	0.432981	0.737679	39.1887	0.365762	13347.3	0.297991	10	0.583755	5.53055	-1.31061	0.669794	0.280475	-0.514162	-0.354375	-1.6214	1.03525	-0.317524	1.54564
MN	MN_1	177	0.631579	0.65	95.9721	95.6547	0	0.372909	0	3.05894	564.662	12.1014	0.154895	0.72538	0.77249	32.1932	0.297347	1601.22	0.328114	7	1.45897	6.54757	-1.34335	0.440228	0.552331	-0.642653	-0.679099	1.01431	0.0412951	-0.248388	1.05636
MN	MN_1	178	0.657895	0.675	88.4565	88.5453	0	0.5048	0	3.67888	565.804	15.2047	0.133758	1.10786	0.831528	30.4771	0.261353	2775.79	0.318461	7	1.12739	6.9525	-1.35022	0.86702	0.216613	-0.55371	-0.614888	-0.0482413	0.0246667	-0.256666	1.38491
MN	MN_1	179	0.552632	0.575	92.1117	92.094	0	0.408356	0	5.33047	561.752	14.902	0.143172	1.02787	0.848251	29.0134	0.249388	11903.9	0.300378	2	1.41507	5.74505	-1.33808	0.954269	0.450802	-0.641316	-0.306515	0.816214	-1.59544	-0.235755	0.934854
MN	MN_1	180	0.657895	0.675	90.3318	89.6873	0	0.353554	0	4.00164	570.619	17.7016	0.148461	1.11313	0.856204	33.2709	0.230432	26617.6	0.353884	2	1.15073	7.69613	-1.25889	0.912196	0.251683	-0.423256	-0.672298	0.060127	-1.60305	-0.241335	1.58448
MN	MN_1	181	0.552632	0.575	77.4046	78.695	0	0.171932	0	2.18587	503.678	13.8295	0.122045	0.775686	0.855354	29.399	0.218132	26617.6	0.345577	2	1.46175	9.1933	-1.37981	0.838283	0.128316	-0.451426	-1.00332	1.01407	-1.54766	-0.239609	1.1098
MN	MN_1	182	0.526316	0.525	70.814	71.8719	1	0.279404	0	2.68351	450.112	11.4681	0.101526	0.549345	0.810555	23.2756	0.200029	11651.3	0.368508	7	1.22764	4.89066	-1.6865	0.559302	-0.103866	-0.491499	-0.0731669	0.251483	0.0998225	0.435059	0.752341
MN	MN_1	183	0.605263	0.625	90.7454	90.3072	0	0.262094	0	3.86084	541.884	22.7006	0.0869021	0.52364	0.760576	30.9488	0.176544	19956	0.378334	3	0.874363	3.92752	-1.52173	0.4562	0.284429	-0.44512	0.435067	-0.71091	-1.19465	-0.32991	0.893483
MN	MN_1	184	0.578947	0.6	85.3191	85.3191	1	0.256634	0	2.43299	490.762	17.4664	0.0810255	0.789472	0.720325	39.5669	0.1602	19391.5	0.295339	2	1.44689	5.48727	-1.29415	0.336649	0.148615	-0.883364	-0.0362413	1.10485	-1.47161	0.297218	0.617359
MN	MN_1	185	0.631579	0.625	86.9037	86.7342	0	0.517493	0	3.94326	509.024	18.58	0.119076	0.614595	0.707435	33.5109	0.151047	53885.7	0.386512	7	1.73103	2.9456	-1.43369	-0.19681	0.183961	-0.50058	0.185505	1.84851	0.0913625	-0.291817	0.741114
MN	MN_1	186	0.710526	0.7	92.4157	92.9301	0	0.590884	2.75	6.42137	608.203	37.409	0.102835	0.972156	0.697101	43.7829	0.137971	65460.2	0.315674	7	1.27849	3.0475	-1.06125	0.148302	0.103677	-0.464313	0.492004	0.520021	0.0764148	-0.416652	0.870893
MN	MN_1	187	0.631579	0.625	90.3812	90.9419	0	0.508412	3.5	5.65152	562.784	33.9983	0.0791864	1.24981	0.717986	43.9484	0.131032	98291.3	0.314848	7	1.48873	2.66735	-1.1468	0.127052	0.121761	-0.39939	0.552924	1.13898	0.0925128	-0.426793	0.494848
MN	MN_1	188	0.710526	0.725	89.6008	89.701	0	0.511653	2	4.66542	572.797	36.0981	0.0851976	0.901733	0.718984	46.775	0.125035	61716.8	0.372827	12	1.20133	3.44535	-1.22481	0.019066	-0.0232008	-0.234941	0.384532	0.264612	1.65917	-0.401459	0.909608
MN	MN_1	189	0.631579	0.65	92.0396	91.6205	0	0.309151	0	3.25537	507.694	26.6863	0.0835878	0.893087	0.726716	48.1558	0.126332	22811.7	0.280043	3	0.750428	3.93023	-1.21784	0.618198	0.083336	-0.68835	0.569716	-1.0191	-1.1765	-0.450517	0.755751
MN	MN_1	190	0.710526	0.725	79.4273	79.5634	0	0.3183	0	1.90684	502.865	7.72882	0.111671	0.264735	0.697675	41.2077	0.114703	13831.7	0.325031	2	1.29889	5.22219	-1.31436	0.245987	-0.188029	-0.836269	-0.174294	0.622357	-1.48596	-0.315228	1.38166
MN	MN_1	191	0.526316	0.525	87.0481	87.008	0	0.592098	2.5	5.77488	587.083	29.1643	0.125868	0.964822	0.697295	31.3986	0.102788	52675.4	0.518212	7	1.77402	2.8551	-1.29636	-0.682612	0.19399	-0.231062	0.346499	2.02356	0.0980635	-0.276656	0.24453
MN	MN_1	192	0.631579	0.625	93.2873	92.8975	0	0.485295	0	6.48091	600.795	27.6252	0.0879502	0.776752	0.69295	40.0632	0.0960853	73580	0.385419	7	0.999543	3.01997	-1.2949	-0.0281782	0.0936302	-0.241899	0.569713	-0.304099	0.122566	-0.395219	0.65056
MN	MN_1	193	0.789474	0.8	94.2006	94.2006	0	0.359753	2.5	5.08861	597.441	38.4946	0.0887753	1.1027	0.739197	43.111	0.0948353	64997.9	0.278107	7	1.48346	2.78154	-1.12329	0.386011	0.0518757	-0.540007	0.50805	1.07162	0.0141356	-0.398746	1.31123
MN	MN_1	194	0.657895	0.65	101.182	101.182	0	0.488948	0	5.72303	580.346	37.8527	0.0958582	0.700212	0.774422	45.6367	0.0943	65387.1	0.389645	7	1.44486	2.9058	-1.32055	0.173897	0.40027	-0.159734	0.595822	0.984393	-0.0270645	-0.348492	0.857289
MN	MN_1	195	0.526316	0.55	107.182	106.831	0	0.545082	0	3.06821	591.442	31.5765	0.105474	0.664881	0.755734	42.6609	0.0896029	83796.8	0.35328	3	0.935858	2.97325	-1.3337	0.376019	0.568264	-0.102269	0.796416	-0.505827	-1.22023	-0.396084	0.286556
MN	MN_1	196	0.657895	0.65	103.228	103.228	0	0.582084	7.5	5.3199	632.184	47.2669	0.112066	0.817895	0.700528	45.4396	0.0905559	194022	0.147418	3	0.843653	2.34511	-0.927171	0.76484	0.251831	-0.0324846	0.966366	-0.826568	-1.1399	-0.553785	0.402976
MN	MN_1	197	0.763158	0.775	101.467	101.467	1	0.628947	7.5	5.66453	667.191	53.755	0.134175	1.30889	0.680688	51.6431	0.105391	270556	0.218916	12	1.10301	1.95655	-0.788239	0.179755	0.0281132	0.432495	0.731846	-0.0789585	1.72559	0.127769	0.662751
MN	MN_1	198	0.736842	0.75	99.1327	99.455	3	0.634222	10.25	6.36324	701.311	64.5986	0.153291	1.67057	0.685595	58.7431	0.122138	218611	0.348204	12	1.21333	2.54396	-0.564696	-0.205884	-0.00563833	0.362796	0.712911	0.364404	1.66618	1.51487	0.65226
MN	MN_1	199	0.736842	0.75	100.555	100.555	0	0.584724	10.5	7.01259	732.628	65.2954	0.16388	1.78577	0.699205	58.3252	0.140379	370894	0.468881	12	0.736041	2.15242	-0.613322	-0.448501	0.0201301	1.41865	0.776192	-1.13135	1.71743	-0.525909	0.697961
MN	MN_1	200	0.763158	0.775	101.445	101.445	0	0.68362	18.25	7.04487	807.601	75.9803	0.204534	2.26967	0.698706	64.0748	0.175529	459918	0.386935	7	1.53976	2.24919	-0.0733169	-0.405828	0.0964081	1.38687	0.542546	1.28887	0.083425	-0.542456	0.656867
MN	MN_1	201	0.657895	0.675	102.014	101.535	0	0.644403	18.25	6.93237	838.596	79.3692	0.218247	1.99535	0.687508	75.1045	0.218121	452881	0.401352	7	0.632876	2.28468	0.0765567	-0.169607	0.0353011	1.62467	0.879802	-1.37717	0.121132	-0.609902	0.165094
MN	MN_1	202	0.736842	0.75	102.382	102.382	0	0.590636	19.25	6.04729	864.02	89.2615	0.232875	1.9649	0.689998	77.9418	0.246688	557120	0.384371	7	0.906183	2.5922	0.238306	-0.24177	0.072491	2.03855	0.708046	-0.57259	0.11053	-0.633918	0.395729
MN	MN_1	203	0.789474	0.775	104.445	104.445	0	0.62923	19.75	6.48514	926.633	94.6245	0.331421	2.85875	0.680039	81.1948	0.277306	564744	0.11976	7	1.82133	2.32677	0.949358	0.246857	-0.00740332	1.36877	0.268972	2.06171	0.0686112	-0.648071	0.298702
MN	MN_1	204	0.763158	0.775	107.208	107.208	0	0.509955	19.25	5.98586	967.074	85.368	0.429607	2.65745	0.659077	83.2305	0.308482	261915	0.0930564	12	0.806788	2.906	1.09599	0.713386	-0.158351	0.35646	0.206586	-0.998508	1.60783	-0.564607	0.402603
MN	MN_1	205	0.763158	0.775	101.372	101.058	3	0.571755	16.75	3.41632	993.468	62.2928	0.435795	3.37725	0.634441	82.1703	0.346691	302841	0.195013	2	1.38843	2.84045	1.22333	0.211391	-0.222811	-0.0286625	-0.0856728	0.906542	-1.56181	1.5627	0.837848
MN	MN_1	206	0.736842	0.75	99.1271	99.1271	3	0.658063	16.25	3.50119	882.627	62.5814	0.299871	3.18898	0.645907	88.5171	0.378479	238369	0.374201	2	1.10154	3.02304	0.730891	-0.171394	-0.0269705	-0.0525785	0.300526	0.210237	-1.57072	1.51918	0.801297
MN	MN_1	207	0.894737	0.875	103.126	103.126	2	0.587198	18.5	9.71965	914.397	67.937	0.336264	2.99547	0.672528	86.2088	0.417203	314594	0.320033	2	1.06546	2.9029	0.787489	0.118746	0.0296598	0.301513	0.16143	-0.00538531	-1.6138	0.856563	1.53418
MN	MN_1	208	0.684211	0.7	100.121	100.127	0	0.62975	14.5	3.53269	987.316	84.7427	0.409965	2.88091	0.662596	87.9365	0.432103	458668	0.23333	7	0.862934	2.8485	1.18975	0.26703	-0.0725302	1.22621	0.181914	-0.743852	0.0820855	-0.583784	0.120089
MN	MN_1	209	0.763158	0.75	103.537	103.108	0	0.598976	18.25	5.89051	1078.25	70.3886	0.435955	4.15769	0.656263	88.7504	0.457059	317397	0.279422	7	0.967487	2.97324	1.45112	0.163753	-0.169145	0.376055	-0.150096	-0.406811	0.0194935	-0.49493	0.730322
MN	MN_1	210	0.710526	0.725	104.005	103.883	0	0.458668	17.25	3.51873	963.607	68.6612	0.370661	2.69571	0.638686	94.2005	0.468371	349467	0.233669	2	1.35019	2.866	1.12477	0.165388	0.193797	0.374379	0.0609019	0.840794	-1.57232	-0.537676	0.352537
MN	MN_1	211	0.684211	0.7	103.327	103.214	0	0.505874	17.25	3.53599	853.793	64.4874	0.290702	3.5798	0.676228	86.8586	0.491132	339506	0.370244	2	1.18889	3.21337	0.710037	-0.114443	0.349619	0.422108	0.141048	0.410917	-1.53936	-0.550386	0.414586
MN	MN_1	212	0.842105	0.85	103.58	103.58	0	0.572369	20.25	4.98134	906.219	68.101	0.341435	3.10828	0.689967	86.906	0.506247	285734	0.291711	7	1.1915	2.84089	0.799344	0.220944	0.186973	0.266508	-0.00530478	0.29311	-0.0344316	-0.489577	1.12259
MN	MN_1	213	0.789474	0.775	102.919	102.737	0	0.652734	14	5.18895	1054.5	78.3565	0.43829	2.80275	0.714665	88.6615	0.507594	460404	0.160241	7	0.807266	3.58767	1.28123	0.823193	-0.0586962	1.17303	-0.19486	-1.00115	0.00679274	-0.525561	0.831418
MN	MN_1	214	0.578947	0.6	102.495	101.902	0	0.562425	20.75	5.39445	1066.09	68.1751	0.423379	3.31103	0.711341	96.0037	0.519791	626508	0.176248	7	0.959001	3.61296	1.37765	0.568483	-0.0324991	1.81163	-0.295163	-0.520001	0.113951	-0.583524	-0.247222
MN	MN_1	215	0.684211	0.7	100.547	100.547	0	0.476178	19	5.91709	957.99	60.799	0.381674	3.36928	0.678685	96.8065	0.535088	267211	0.172082	12	1.63166	3.17072	1.17403	0.370062	0.0485821	-0.0136303	-0.382545	1.5675	1.57231	-0.491892	0.165644
MN	MN_1	216	0.710526	0.725	96.5729	96.5729	0	0.300877	19	3.14372	866.698	58.2853	0.289733	3.76203	0.629179	95.3232	0.53645	168614	0.300767	3	0.916413	2.81291	0.954654	0.139393	0.0561431	-0.575717	0.238148	-0.353484	-1.22941	-0.568577	0.467151
MN	MN_1	217	0.605263	0.625	102.849	102.636	0	0.526137	16	6.61267	781.361	52.3849	0.247208	4.78245	0.592673	87.6623	0.522844	256618	0.32357	7	1.2249	2.4373	0.716011	-0.462787	0.315458	-0.349915	0.192678	0.595229	0.180371	-0.645392	-0.342665
MN	MN_1	218	0.815789	0.825	103.106	103.647	0	0.500078	23.5	4.85446	937.222	74.6983	0.336987	7.49251	0.587767	87.0908	0.522465	258765	0.257424	3	0.971722	2.62492	1.70418	-0.154819	-0.125756	-0.789416	0.111131	-0.189471	-1.10767	-0.720992	0.593234
MN	MN_1	219	0.868421	0.875	103.469	102.999	0	0.45187	22	5.46559	905.659	63.218	0.309164	5.88495	0.611152	97.5221	0.524712	348706	0.25966	7	0.827628	2.82022	1.32514	-0.0586453	-0.160823	-0.0954371	-0.018832	-0.669826	0.138517	-0.692639	0.915754
MN	MN_1	220	0.710526	0.725	102.075	102.075	0	0.45898	21.75	3.85513	990.769	66.1428	0.393105	6.13254	0.588534	93.4872	0.522953	346428	0.375157	3	0.600568	3.07307	1.62547	-0.397385	-0.143631	0.124049	-0.0144342	-1.29947	-1.09947	-0.638582	0.355638
MN	MN_1	221	0.657895	0.65	100.524	100.433	0	0.443632	20.75	4.29315	897.017	65.6869	0.31659	6.73914	0.582806	102.452	0.528024	173579	0.485467	12	1.20127	2.74744	1.43079	-1.0282	-0.0701871	-0.561896	-0.0194965	0.581922	1.70445	-0.622282	-0.100588
MN	MN_1	222	0.815789	0.8	100.971	101.652	0	0.525632	21	6.8812	875.971	71.1876	0.309941	6.44529	0.566126	90.3398	0.530938	359357	0.45158	7	0.750014	2.61248	1.25904	-0.915959	-0.0510286	0.177296	0.12573	-0.800085	0.209795	-0.696684	0.615299
MN	MN_1	223	0.710526	0.725	105.334	105.536	0	0.359797	21.5	5.78608	1006.22	67.1869	0.369608	7.02482	0.56067	96.0658	0.529603	324522	0.245645	12	0.644743	2.94832	1.75983	-0.28768	-0.248085	-0.177153	-0.118751	-1.22348	1.8243	-0.736848	-0.0875398
MN	MN_1	224	0.736842	0.725	98.8346	98.262	1	0.375915	21.75	5.82562	992.921	64.9119	0.390514	6.71678	0.547363	99.0858	0.534085	300830	0.47234	2	0.822849	3.2111	1.7981	-0.925622	-0.252268	-0.215114	-0.108067	-0.505269	-1.41857	0.0503222	0.495426
MN	MN_1	225	0.815789	0.825	101.077	99.5523	0	0.583423	9	3.32681	997.068	56.0437	0.438796	4.67648	0.546091	98.6639	0.536665	187694	0.368831	2	0.820103	3.86845	1.62354	-0.432466	-0.167886	-0.556207	-0.382465	-0.588004	-1.51227	-0.517889	1.00166
MN	MN_1	226	0.631579	0.625	97.9528	98.3205	0	0.576936	11	4.66146	1008.6	61.2669	0.46531	5.25294	0.56472	94.1387	0.540768	184485	0.276491	2	1.03645	3.6568	1.84073	-0.157828	-0.130721	-0.709782	-0.320689	0.00478453	-1.48006	-0.545046	0.010075
MN	MN_1	227	0.736842	0.75	104.307	104.307	1	0.602782	21.75	6.32026	1018.79	69.2213	0.481784	5.83239	0.569642	96.6906	0.540953	245470	0.281363	10	1.18252	3.80698	1.88808	-0.408092	-0.14415	-0.352202	-0.550549	0.392025	1.05763	0.109331	0.287138
MN	MN_1	228	0.736842	0.75	101.642	101.642	0	0.455931	22.5	4.69213	993.427	65.7438	0.412713	6.32383	0.529772	101.163	0.540341	234330	0.339714	10	1.22347	3.73074	1.8536	-0.783468	-0.188605	-0.522963	-0.477811	0.607746	1.10882	-0.627684	0.147119
MN	MN_1	229	0.763158	0.775	95.5166	95.5011	0	0.382042	16	2.96277	953.759	62.8995	0.383718	6.90298	0.532213	102.855	0.540303	211529	0.651381	2	1.18064	3.1054	1.74175	-1.61464	-0.192603	-0.470127	-0.200667	0.656735	-1.4786	-0.546318	0.724299
MN	MN_1	230	0.736842	0.75	95.5304	94.9544	1	0.443888	19.75	3.04248	930.428	60.4418	0.407711	6.83251	0.550295	96.026	0.538997	202796	0.339948	2	1.02514	3.06042	1.83504	-0.510384	-0.330829	-0.952159	-0.178353	0.0542842	-1.43358	0.0583887	0.456745
MN	MN_1	231	0.763158	0.75	89.6858	89.6736	1	0.490008	19	4.52339	925.524	51.3085	0.410778	6.85588	0.580211	95.6526	0.543703	245642	0.392136	2	0.744417	2.60279	1.71734	-0.450181	-0.545676	-0.657419	-0.157994	-0.837582	-1.43323	0.102333	0.82767
MN	MN_1	232	0.631579	0.65	94.0934	94.0934	1	0.218909	23	5.4698	899.088	70.9152	0.372797	7.08386	0.521708	94.0867	0.539776	135738	0.307832	10	1.30302	2.8271	1.79895	-0.742431	-0.275208	-1.19641	-0.0842924	0.882508	1.15491	-0.00281633	-0.475882
MN	MN_1	233	0.684211	0.7	88.5039	88.5039	0	0.302173	12.25	1.92102	855.922	57.1367	0.320136	5.65948	0.490885	95.9117	0.538226	142091	0.35756	10	1.45814	3.05856	1.41295	-1.01974	-0.282633	-1.06873	-0.23667	1.38278	1.16161	-0.634235	-0.180922
MN	MN_1	234	0.789474	0.775	63.4281	63.8359	2	0.188492	14	1.72862	833.037	51.4804	0.275676	5.32142	0.490478	89.2976	0.522312	594926	0.81403	2	1.0541	3.22595	0.989913	-2.4627	-0.849109	1.41436	-0.266564	0.294843	-1.21773	0.771104	0.926131
MN	MN_1	235	0.368421	0.375	89.2938	93.1084	1	0.38105	2	1.36483	773.782	23.417	0.268284	1.81286	0.498413	84.3447	0.502915	737057	0.485964	2	0.888625	5.58196	0.191906	-1.50296	0.348443	2.28216	-0.609725	-0.293659	-1.08912	0.0325479	-1.25396
MN	MN_1	236	0.210526	0.2	109.506	100.296	4	0.280547	0	3.11993	494.891	16.8059	0.125075	0.395656	0.53776	49.1311	0.479685	8036.86	0.658183	10	0.707262	5.18467	-1.39336	-1.58655	1.18508	-0.263638	0.164023	-0.719598	1.2767	2.28386	-1.56167
MN	MN_1	237	0.368421	0.35	105.876	106.107	2	0.310413	0	4.97031	555.784	26.6305	0.135785	0.626449	0.579342	31.1294	0.464838	40653.9	0.237291	10	0.957106	2.26696	-1.24704	-0.138877	1.14842	-0.764619	0.606285	-0.312007	1.24835	0.858807	-1.24738
MN	MN_1	238	0.236842	0.275	104.399	104.399	1	0.190792	2	4.37852	622.691	38.6541	0.159601	0.852031	0.665567	49.654	0.461438	50364.8	0.358987	10	0.754601	2.55114	-0.92758	-0.0129711	1.05401	-0.239527	0.759631	-0.926131	1.13371	0.209732	-1.63364
MN	MN_1	239	0.578947	0.55	111.172	111.172	3	0.363896	4	4.30662	635.679	36.6329	0.139672	0.965714	0.681437	49.0657	0.438635	388944	0.167184	7	0.69926	2.20737	-0.964845	0.482289	0.886819	0.707736	0.630075	-1.19558	0.237526	1.44547	-0.131734
MN	MN_1	240	0.578947	0.55	110.674	110.674	3	0.374585	9	4.5844	657.739	48.152	0.135256	1.25417	0.672671	58.2394	0.427865	286705	0.250978	7	0.696708	2.07826	-0.755403	0.260602	0.846334	0.378619	0.844164	-1.11381	0.170795	1.4429	-0.158862
MN	MN_1	241	0.684211	0.65	103.505	103.505	0	0.34254	9.5	4.45757	663.537	62.7356	0.16111	1.59852	0.583255	62.2061	0.419338	242959	0.295777	7	0.826091	2.37174	-0.354685	-0.267092	0.617955	0.148305	0.728342	-0.661155	0.20704	-0.639165	-0.0189181
MN	MN_1	242	0.631579	0.6	106.745	105.944	1	0.378805	0	3.67774	599.136	25.5472	0.162128	1.12521	0.515591	59.9032	0.423156	18476.4	0.685046	3	0.888044	3.63091	-0.887356	-1.66248	0.960864	-0.523777	0.277163	-0.18805	-1.09755	0.27499	0.43444
MN	MN_1	243	0.736842	0.7	98.6301	98.5548	0	0.332298	0	2.84733	482.468	14.0542	0.118155	0.381744	0.513763	44.7658	0.400888	8434.32	0.657298	10	0.549813	6.35412	-1.4789	-1.58398	0.766969	-0.322594	-0.404136	-1.28662	1.22849	-0.399504	0.983601
MN	MN_1	244	0.736842	0.725	117.867	117.867	0	0.326688	1.25	5.02963	557.863	28.6494	0.133392	0.625239	0.60027	30.6968	0.367956	50157.5	0.20782	10	0.996743	2.36801	-1.36953	0.0161322	1.15148	-0.742308	0.428245	-0.284989	1.13967	-0.473757	0.530866
MN	MN_1	245	0.631579	0.6	100.996	100.459	1	0.247315	0	4.47762	609.09	37.9413	0.154613	0.763265	0.689989	50.1605	0.339494	22609.8	0.243655	10	1.13412	3.47509	-0.906805	0.39117	0.547974	-0.674218	0.305759	0.116589	1.02102	0.248794	0.347202
MN	MN_1	246	0.710526	0.675	113.846	113.275	0	0.420458	5.75	4.29701	615.778	33.8353	0.13048	0.836586	0.704072	48.9175	0.307218	313781	0.154931	7	1.34905	2.12928	-1.04571	0.465459	0.827235	0.347723	0.429036	0.666489	0.125305	-0.510464	0.522141
MN	MN_1	247	0.789474	0.75	111.941	111.34	0	0.304755	10.5	3.89122	688.012	59.2868	0.156096	1.70037	0.678724	58.5261	0.295029	345886	0.306427	7	1.26496	1.9799	-0.577372	-0.112827	0.636426	0.690405	0.624326	0.506884	0.0993818	-0.555544	0.750659
MN	MN_1	248	0.842105	0.8	108.354	108.354	2	0.64106	9.25	3.4007	784.49	63.7761	0.267101	2.32619	0.639792	68.1331	0.295321	550911	0.248923	9	0.960243	2.47184	0.0336056	-0.180494	0.159262	1.48232	0.288986	-0.4328	0.831643	0.73332	0.86137
MN	MN_1	249	0.684211	0.65	98.3259	98.3259	1	0.687728	10.5	3.14648	1001.94	53.5425	0.465588	4.42941	0.637037	74.6303	0.3084	222023	0.128215	2	0.697183	2.35741	1.35414	0.679004	-0.515519	-0.443682	0.0727998	-1.26233	-1.49098	0.185327	0.556564
MN	MN_1	250	0.710526	0.675	93.7999	93.7999	1	0.534227	7.5	3.01305	877.613	44.382	0.363489	3.12299	0.65562	81.3693	0.301097	151700	0.230564	11	1.54636	2.52138	0.700135	0.110546	-0.386037	-0.485163	-0.176605	1.30064	1.28342	0.27213	0.610888
MN	MN_1	251	0.736842	0.725	95.0277	95.4132	1	0.548747	7	3.02515	666.47	33.5925	0.174481	2.54664	0.669897	68.3038	0.298832	117210	0.548354	2	0.895415	2.70449	-0.447171	-0.537123	0.132659	-0.298112	0.447717	-0.411584	-1.53954	0.269013	1.23603
MN	MN_1	252	0.684211	0.65	91.3832	91.7921	2	0.406596	0	2.87928	609.631	27.5865	0.114852	1.54097	0.668747	57.1506	0.295212	55969.8	0.423497	2	1.71094	3.99002	-0.775976	-0.359711	0.326652	-0.836045	0.0865612	2.03321	-1.53752	0.972922	0.906517
MN	MN_1	253	0.736842	0.7	98.0981	98.3077	1	0.48878	4	4.41499	560.61	31.5278	0.106677	1.65899	0.635831	44.8836	0.296403	73194.4	0.600626	2	1.35154	2.72165	-1.13978	-1.03534	0.622953	-0.442034	0.459652	0.988622	-1.49197	0.308483	1.1412
MN	MN_1	254	0.631579	0.625	94.4427	94.1671	1	0.418995	0	2.93741	575.075	24.9347	0.146474	1.91165	0.583451	51.9816	0.296224	54561.3	0.608863	7	1.40944	3.42258	-0.908507	-1.39023	0.422291	-0.503431	0.114551	1.19482	0.167554	0.300873	0.485255
MN	MN_1	255	0.789474	0.775	90.375	90.375	1	0.115887	0	1.32921	510.031	14.5503	0.138791	0.620839	0.561335	45.3714	0.289982	20387.5	0.711984	7	0.201819	4.35749	-1.43385	-1.37266	0.240005	-0.180022	0.145664	-2.40076	0.214526	0.333604	1.58227
MN	MN_1	256	0.447368	0.425	106.985	107.815	0	0.254016	0	5.21899	559.747	28.6882	0.157168	1.70868	0.548318	29.8485	0.279503	87079.2	0.590222	2	0.715372	2.756	-1.20029	-1.32693	0.995659	-0.197019	0.661628	-0.885431	-1.28186	-0.445077	-0.477577
MN	MN_1	257	0.710526	0.725	97.9347	97.7249	0	0.294609	0	4.36912	607.397	26.1495	0.193277	2.52442	0.558727	51.3045	0.279518	67399.7	0.843244	2	0.621848	3.20777	-0.834805	-1.95152	0.402171	-0.100323	0.317541	-1.07364	-1.4095	-0.342619	1.17572
MN	MN_1	258	0.789474	0.8	103.501	103.501	1	0.224639	2.5	3.21918	642.463	33.0203	0.206685	2.55998	0.544968	45.2711	0.269853	118106	0.774433	6	0.853905	2.96224	-0.828761	-1.99297	0.472608	0.0546578	0.227445	-0.439403	-0.12486	0.315985	1.3096
MN	MN_1	259	0.657895	0.675	105.722	104.819	1	0.367514	0	3.21344	584.331	32.46	0.169552	2.20796	0.535031	56.0133	0.259494	43899.5	0.845456	7	0.75286	3.30627	-0.950372	-2.21676	0.621019	-0.0702519	0.40464	-0.628659	0.185418	0.291228	0.661351
MN	MN_1	260	0.684211	0.675	97.035	96.5218	1	0.183971	0	2.34326	463.815	19.6471	0.125402	1.01982	0.590948	46.9682	0.254806	6848.97	0.779147	2	1.34865	4.99453	-1.39529	-1.81273	0.703743	-0.407216	-0.0481182	1.13217	-1.46094	0.379846	1.11972
MN	MN_1	261	0.710526	0.7	104.938	104.938	0	0.371263	0	6.2803	519.967	29.6536	0.0896624	1.23262	0.673727	33.0037	0.240253	106763	0.497018	7	1.16609	2.23465	-1.54559	-0.623369	0.758646	-0.115518	0.58155	0.2613	0.128014	-0.384708	0.911667
MN	MN_1	262	0.657895	0.675	103.069	102.602	0	0.385754	3.25	4.16661	661.607	41.0386	0.160957	1.95357	0.752272	46.9732	0.238356	55652.8	0.489333	7	1.07444	3.0901	-0.903448	-0.102833	0.459371	-0.176108	0.432686	-0.0711196	-0.00255724	-0.340217	0.903265
MN	MN_1	263	0.473684	0.45	107.178	106.12	1	0.493372	0	4.68649	641.718	30.1741	0.152435	1.41922	0.731493	50.8041	0.249279	106600	0.571497	11	1.05047	2.71639	-1.16096	-0.578592	0.672951	0.301581	0.481368	-0.096655	1.33056	0.349568	-0.0109271
MN	MN_1	264	0.578947	0.55	104.614	104.577	0	0.481663	3.5	5.27932	712.355	47.855	0.210522	3.22079	0.677511	50.555	0.252765	171377	0.629056	11	0.868419	2.41631	-0.566383	-1.02646	0.394268	0.467709	0.478482	-0.620445	1.40041	-0.406954	0.232613
MN	MN_1	265	0.684211	0.65	99.9509	99.9509	0	0.346369	3.75	6.21243	702.281	48.8735	0.228883	3.53094	0.604966	60.7933	0.263226	91311.7	0.696878	11	1.06248	2.54522	-0.290168	-1.56556	0.202745	-0.0395666	0.329339	0.0905108	1.38823	-0.405502	0.611811
MN	MN_1	266	0.552632	0.525	104.41	104.41	0	0.328209	1.5	3.67579	614.992	42.2456	0.175014	3.52319	0.572066	64.0148	0.278159	64319.9	0.772062	7	1.07539	3.45672	-0.488931	-1.94777	0.580922	-0.209746	0.361655	0.308452	0.171734	-0.453871	-0.00532927
MN	MN_1	267	0.5	0.475	97.0404	97.0404	0	0.0936447	0	3.46512	506.555	18.742	0.136618	1.45699	0.616138	54.5702	0.282141	31584	0.835148	11	1.4422	5.65407	-1.29346	-2.05513	0.716215	0.0559956	-0.351727	1.35615	1.42092	-0.290846	0.124202
MN	MN_1	268	0.578947	0.55	107.334	107.334	0	0.269074	2.75	7.30853	548.7	36.9087	0.103331	1.22953	0.686229	39.9174	0.27645	222540	0.597399	7	1.34266	2.15315	-1.43849	-1.01991	0.975778	0.62472	0.616924	0.828757	0.134632	-0.391235	0.235073
MN	MN_1	269	0.394737	0.375	103.065	102.558	1	0.296278	6.25	4.30969	676.104	48.3118	0.171266	1.51888	0.747838	55.4111	0.274068	67626	0.491539	7	1.64771	3.42871	-0.71646	-0.32042	0.738426	-0.0777058	0.427797	1.7274	-0.00568869	0.327681	-0.516603
MN	MN_1	270	0.578947	0.55	110.73	110.711	0	0.389368	2.25	4.86516	635.588	35.149	0.163892	1.48125	0.717364	55.1289	0.278985	148157	0.666106	11	0.61271	2.32631	-1.1747	-0.830368	0.755689	0.700148	0.627882	-1.37983	1.32849	-0.347412	0.472123
MN	MN_1	271	0.631579	0.6	108.307	108.307	1	0.390653	9.5	6.3282	774.183	56.9638	0.257507	3.19267	0.662029	55.0336	0.28435	234973	0.670339	11	1.34039	2.28917	-0.314821	-1.40936	0.523824	0.734195	0.314659	0.825806	1.35551	0.300722	0.377687
MN	MN_1	272	0.736842	0.7	102.497	102.497	1	0.467857	18.25	3.4196	827.282	62.072	0.321653	5.5871	0.603086	73.619	0.283679	278934	0.689671	11	0.71177	2.67266	0.542965	-1.59944	-0.152096	0.610217	0.19283	-0.967323	1.44149	0.169196	0.745667
MN	MN_1	273	0.684211	0.65	96.1343	96.1343	1	0.614266	11	3.37844	892.008	56.9808	0.353547	4.75048	0.590869	86.1255	0.285644	301726	0.495193	6	1.00031	2.54204	0.957521	-0.967116	-0.38044	0.313463	0.138913	-0.119046	-0.172612	0.153258	0.434736
MN	MN_1	274	0.684211	0.65	96.677	96.677	0	0.58446	12.5	3.19713	907.59	57.5759	0.355548	3.25891	0.615159	76.7281	0.290953	346465	0.373098	2	0.820169	2.7229	0.75111	-0.313714	-0.230862	0.585114	0.219091	-0.75802	-1.44854	-0.512742	0.499965
MN	MN_1	275	0.710526	0.675	93.7168	93.7467	1	0.588285	11.5	3.0933	833.899	53.8479	0.28329	2.22204	0.619313	75.8398	0.295868	340957	0.38845	7	1.46812	2.4447	0.28679	-0.603783	-0.106366	0.60611	0.144144	1.18346	0.108214	0.203807	0.501861
MN	MN_1	276	0.657895	0.625	95.6858	95.6858	0	0.520081	3.25	3.05773	688.771	35.252	0.195232	1.47731	0.608323	67.3839	0.285741	61496.1	0.525873	2	0.857603	4.14995	-0.410933	-0.667867	0.245814	-0.381165	0.222451	-0.468484	-1.49447	-0.415067	0.714262
MN	MN_1	277	0.763158	0.725	93.3267	93.3267	0	0.486044	0	3.23331	620.34	27.9681	0.164409	0.916079	0.583822	49.3374	0.307688	28486.6	0.50121	2	1.11131	3.19311	-0.853431	-0.764538	0.365856	-0.685042	0.259335	0.246615	-1.47117	-0.365476	1.17974
MN	MN_1	278	0.578947	0.55	102.57	102.57	0	0.553225	2.5	3.14489	577.648	27.47	0.143815	0.744703	0.587473	45.6913	0.316894	114205	0.477622	2	0.852367	2.54143	-1.0991	-0.72534	0.772326	-0.199896	0.611652	-0.532471	-1.38748	-0.437613	0.165823
MN	MN_1	279	0.657895	0.625	92.6617	92.6617	0	0.621237	2.75	3.10307	611.833	29.7067	0.163593	1.27916	0.573983	43.3423	0.303274	52260.9	0.842097	7	0.877193	3.3066	-1.15347	-1.95775	0.478757	0.130507	0.266098	-0.381583	0.167262	-0.290915	0.847486
MN	MN_1	280	0.631579	0.625	96.2479	96.311	0	0.527801	0	5.48333	621.452	28.1682	0.163783	1.13521	0.558057	44.4581	0.291994	85444.1	0.887757	6	0.854387	2.992	-1.19856	-2.18937	0.599621	0.341067	0.358505	-0.41476	-0.136491	-0.291109	0.715863
MN	MN_1	281	0.710526	0.7	94.3551	95.0294	1	0.335145	0	1.95937	693.547	15.645	0.216307	0.737149	0.583947	46.0822	0.283885	51809.9	0.864229	6	1.76506	3.60864	-1.06693	-2.20685	0.531062	0.0166908	-0.300379	2.26262	-0.260515	0.549374	1.33217
MN	MN_1	282	0.631579	0.65	90.0965	92.385	1	0.231344	6.75	2.87832	678.506	23.2459	0.207965	1.24259	0.596317	38.4497	0.280844	137227	0.961531	6	1.71763	3.23234	-1.14267	-2.54175	0.557387	0.562593	-0.130292	2.11448	-0.202521	0.532814	0.955256
MN	MN_1	283	0.710526	0.7	97.7719	100.624	1	0.335194	0	6.36703	690.746	29.5993	0.188132	1.99272	0.599373	49.4718	0.2721	29188.4	0.823734	10	1.50114	3.21452	-0.911706	-2.0344	0.516769	-0.118054	-0.000605847	1.45796	1.02177	0.438363	1.08173
MN	MN_1	284	0.789474	0.775	98.7516	98.7516	1	0.413066	0	2.77687	682.731	22.641	0.199873	1.01315	0.57649	54.5166	0.261882	49918.8	0.824724	3	1.37439	2.89892	-0.934878	-1.95717	0.477219	-0.121789	0.114506	1.13757	-1.22887	0.464256	1.63063
MN	MN_1	285	0.736842	0.725	106.406	107.684	0	0.481835	5.25	5.63687	785.889	42.8934	0.240413	3.49275	0.589643	44.8549	0.252515	163553	0.472207	10	0.810159	2.50311	-0.291977	-0.883558	0.25281	-0.0483736	0.25306	-0.799538	1.15778	-0.460225	0.725038
MN	MN_1	286	0.736842	0.75	101.867	101.589	1	0.48299	0	4.36842	744.135	35.4897	0.178465	3.18764	0.626217	67.5137	0.254656	53962.3	0.131289	10	0.847004	3.10652	-0.0385365	0.496574	-0.116061	-1.15877	0.277032	-0.7059	1.09279	0.100618	0.591026
MN	MN_1	287	0.763158	0.775	103.549	103.549	1	0.225024	4	4.31187	755.898	43.9852	0.193738	3.76536	0.611436	57.2542	0.249988	125905	0.201266	10	1.17542	2.43416	-0.0261024	0.00499959	0.00427712	-0.847947	0.299319	0.266335	1.12239	0.110105	0.600812
MN	MN_1	288	0.578947	0.575	100.471	99.4569	0	0.157554	4	6.34851	768.371	57.3302	0.202682	4.2798	0.591603	67.2239	0.253	101065	0.121527	10	1.06876	2.76257	0.426448	0.217856	-0.110023	-1.03243	0.480862	-0.0143656	1.17356	-0.683476	-0.573533
MN	MN_1	289	0.631579	0.65	104.301	104.301	0	0.210386	13	6.89143	759.523	61.4135	0.21353	5.73813	0.577629	74.5543	0.264788	94764.1	0.184517	10	1.11941	2.67995	0.699091	-0.126482	-0.0886559	-1.22192	0.450729	0.213625	1.16883	-0.725324	-0.400926
MN	MN_1	290	0.710526	0.725	109.068	108.979	0	0.305261	9.25	4.94346	823.134	59.4261	0.223617	5.91236	0.612217	82.0884	0.283959	128672	0.167742	9	1.10502	2.66676	0.849004	0.11878	-0.0841275	-1.12038	0.364152	0.142196	0.782124	-0.708026	0.0905463
MN	MN_1	291	0.657895	0.675	107.404	107.404	0	0.351985	19.5	5.57334	865.753	61.9978	0.249098	6.45579	0.652203	74.946	0.328424	150929	0.291007	9	0.698699	2.4713	0.840512	0.0325525	-0.0878092	-0.712517	0.452431	-1.11269	0.785687	-0.658536	0.0964916
MN	MN_1	292	0.763158	0.775	102.233	102.099	0	0.140297	19.25	6.53725	911.854	62.2187	0.286655	7.08211	0.620796	81.2526	0.357591	134153	0.244236	10	1.25029	2.8303	1.27605	-0.104533	-0.339705	-1.13693	0.0117749	0.54851	1.07876	-0.643534	0.457121
MN	MN_1	293	0.736842	0.75	104.161	104.161	0	0.491911	19	2.71411	904.684	60.7362	0.307006	7.83256	0.554629	88.0319	0.381215	141447	0.29624	10	0.976317	3.0337	1.5024	-0.536576	-0.35074	-1.18891	-0.0151161	-0.157579	1.16145	-0.709766	0.18418
MN	MN_1	294	0.789474	0.775	99.6385	99.6385	0	0.16348	23.75	4.84941	925.777	64.2664	0.319669	9.26716	0.544727	91.6982	0.414271	83459.8	0.430363	7	1.04737	3.0098	1.83621	-0.951538	-0.504533	-1.57845	-0.0526937	0.155855	0.179364	-0.689577	0.571775
MN	MN_1	295	0.631579	0.625	108.392	107.273	0	0.57773	21.5	5.95809	903.297	63.9218	0.275094	8.01606	0.61472	95.0142	0.442715	235040	0.249162	10	1.57571	3.42207	1.56199	-0.363115	-0.0606115	-0.897097	-0.172466	1.61933	1.1235	-0.735137	-0.398919
MN	MN_1	296	0.552632	0.525	114.814	113.096	1	0.680186	16	5.48355	946.152	74.3583	0.311151	3.41291	0.690063	90.4778	0.464282	294141	0.299443	6	1.58415	3.26509	0.898313	0.00375114	0.597211	0.313489	0.158573	1.56892	-0.326373	0.13037	-0.410319
MN	MN_1	297	0.763158	0.75	107.798	107.798	2	0.540347	17	6.63037	928.832	77.7483	0.291433	2.64664	0.674726	79.2565	0.505865	328566	0.266785	6	0.620084	3.28342	0.605342	0.377431	0.360931	0.586635	0.369859	-1.35973	-0.26511	0.766146	0.657259
MN	MN_1	298	0.736842	0.725	102.65	103.168	0	0.321131	15	6.83887	920.432	60.7865	0.316298	4.85072	0.605652	78.4628	0.538144	166268	0.621347	6	1.2414	3.0762	0.801471	-1.21144	0.356906	-0.178017	-0.0798032	0.678823	-0.265449	-0.442051	0.743084
MN	MN_1	299	0.657895	0.675	105.042	104.278	1	0.398067	19	7.33267	835.451	56.1215	0.259543	5.23256	0.54718	89.4706	0.56025	125810	0.287471	10	0.953274	3.4312	0.962606	-0.417554	0.229469	-1.0075	0.0298831	-0.153297	1.14264	1.39726e-05	-0.211862
MN	MN_1	300	0.842105	0.85	107.666	107.408	0	0.641635	8.25	5.36979	779.429	58.028	0.224775	3.21485	0.531201	90.777	0.587494	255536	0.124661	10	1.11863	2.99495	0.625409	-0.0434989	0.428942	-0.524101	0.055547	0.264966	1.1373	-0.727541	0.351091
MN	MN_1	301	0.789474	0.8	105.891	105.891	0	0.614826	20.25	7.25069	928.409	67.679	0.315254	6.67877	0.557287	81.3158	0.608629	261101	0.474222	10	0.681331	3.05557	1.20673	-0.974765	0.17121	-0.17461	-0.0664548	-1.0121	1.16493	-0.650185	0.511945
MN	MN_1	302	0.842105	0.85	105.083	104.813	0	0.544576	24.25	5.97287	983.486	72.3294	0.394578	8.11189	0.578817	94.5091	0.631547	247649	0.712824	9	0.974155	3.30297	1.69417	-1.70825	0.0453736	-0.0786163	-0.374008	-0.0518237	0.739124	-0.546796	1.0478
MN	MN_1	303	0.552632	0.575	109.852	108.947	0	0.500236	13.5	7.70596	980.623	63.6051	0.369152	6.11914	0.614732	100.374	0.64035	232190	0.587177	9	1.07436	3.48296	1.41574	-1.11544	0.432083	0.0488404	-0.220443	0.215347	0.715421	-0.533926	-0.326784
MN	MN_1	304	0.815789	0.825	110.133	109.57	0	0.427323	21.25	7.28348	949.991	74.1699	0.351596	5.76673	0.568429	89.2412	0.639909	297534	0.517535	10	1.45917	3.10225	1.28003	-1.29089	0.457738	0.100959	-0.307753	1.33113	1.05403	-0.568695	0.58768
MN	MN_1	305	0.763158	0.75	107.043	106.857	0	0.349587	19.25	7.07351	920.652	61.1626	0.325354	8.3356	0.550292	92.5684	0.650959	135636	0.548407	10	1.63076	3.04979	1.58489	-1.50541	0.26133	-1.13051	-0.429002	1.94342	1.0796	-0.592573	0.386203
MN	MN_1	306	0.631579	0.625	111.808	111.808	0	0.291255	11.5	7.05141	833.104	60.1667	0.245003	5.36249	0.520098	93.5657	0.652906	241715	0.128871	10	1.54993	2.80546	1.13926	-0.315337	0.621024	-0.934689	-0.0309649	1.61889	1.1856	-0.779098	-0.84205
MN	MN_1	307	0.736842	0.725	107.91	107.784	0	0.312024	22.5	5.6855	980.494	72.1497	0.346838	9.65127	0.555099	82.758	0.656532	188434	0.489662	10	0.765828	2.7412	1.83063	-1.09786	0.0677664	-0.912133	-0.113326	-0.718549	1.18616	-0.700851	0.187191
MN	MN_1	308	0.578947	0.6	111.789	111.789	0	0.343332	19.5	4.74052	855.462	63.4763	0.262943	6.31977	0.548063	97.1526	0.655232	133422	0.497839	6	0.8534	2.91093	1.15851	-1.02117	0.645354	-0.819082	0.271096	-0.310323	-0.155019	-0.682413	-0.516215
MN	MN_1	309	0.657895	0.675	108.474	108.474	3	0.593831	21	6.3687	971.369	66.4408	0.344191	8.17759	0.554166	89.408	0.660471	297750	0.255138	8	0.808741	3.3964	1.79781	-0.392965	0.0951415	-0.718705	-0.159038	-0.591574	0.591821	1.25981	-0.289789
MN	MN_1	310	0.473684	0.5	101.539	101.539	2	0.281352	13.25	2.40993	1014.1	54.4023	0.425438	6.15115	0.524242	94.6127	0.666415	163346	0.0679752	10	0.683398	3.96448	1.94095	0.282634	-0.0646253	-1.19004	-0.373948	-1.05003	1.21964	0.649827	-1.18788
MN	MN_1	311	0.605263	0.625	87.7554	89.2171	0	0.281933	5.75	6.13897	977.645	47.6713	0.407526	6.03511	0.521136	82.9322	0.672956	666657	0.314492	10	1.69636	4.55774	1.59523	-1.16002	-0.154017	1.18451	-1.22834	1.91052	1.36839	-0.650303	-0.575019
MN	MN_1	312	0.368421	0.35	85.4872	86.1048	5	0.363568	3.25	4.14084	861.249	36.5491	0.341	2.44879	0.584635	82.2433	0.680229	177015	0.259258	3	0.730772	2.72167	0.722574	0.143849	0.153035	-0.581191	0.172984	-0.857993	-1.07798	2.89006	-0.974706
MN	MN_1	313	0.710526	0.725	99.1791	99.1791	2	0.414097	13.75	3.98283	901.353	74.1649	0.361758	3.06613	0.651693	70.171	0.667356	438758	0.18136	3	0.574836	3.17548	0.840705	0.542802	0.349139	0.733051	0.122277	-1.53822	-1.10096	0.744554	0.337713
MN	MN_1	314	0.763158	0.775	95.672	95.672	0	0.282564	7	4.29074	888.725	47.148	0.355246	2.54242	0.685808	80.8756	0.651941	86198.3	0.14141	10	1.37774	3.43402	0.72818	0.793183	0.208526	-0.879306	-0.457875	0.793758	0.905907	-0.399462	0.824577
MN	MN_1	315	0.657895	0.65	100.513	100.296	0	0.49821	9	6.82118	868.805	60.2993	0.351153	3.19851	0.669354	77.5992	0.629941	399164	0.164761	3	0.417465	3.11315	0.791017	0.747129	0.291605	0.561037	0.103793	-2.0379	-1.11168	-0.604799	0.192988
MN	MN_1	316	0.815789	0.825	92.038	92.038	0	0.504966	12.25	3.38236	981.601	68.5468	0.404738	3.51119	0.66095	81.5025	0.609288	218673	0.158362	10	1.23537	4.23873	1.26018	0.574964	-0.135866	-0.263307	-0.57474	0.363956	0.974323	-0.484852	0.876509
MN	MN_1	317	0.736842	0.725	92.07	91.7555	0	0.18632	3.75	3.74455	810.298	37.517	0.313712	2.34875	0.668592	84.7481	0.582885	180910	0.236528	3	0.626198	2.75455	0.483628	0.663675	0.034703	-0.405271	0.0455096	-1.36036	-1.23159	-0.460457	0.933923
MN	MN_1	318	0.684211	0.7	99.571	99.571	0	0.272563	18	4.73987	875.019	71.9585	0.345227	3.58392	0.662302	72.2489	0.561794	340867	0.390522	3	0.97982	3.07501	0.738122	-0.178075	0.369074	0.571033	0.104458	-0.271965	-1.17636	-0.517694	0.398289
MN	MN_1	319	0.789474	0.775	102.705	102.827	0	0.224036	8	2.85159	894.759	50.8613	0.306774	2.50422	0.664576	81.9494	0.5504	329061	0.183451	10	1.39271	3.44416	0.558761	0.329697	0.27674	0.267833	-0.371372	0.857903	1.00568	-0.50176	0.73817
MN	MN_1	320	0.868421	0.875	96.4356	96.4356	0	0.408483	8.75	5.42555	874.472	57.4166	0.365256	2.48377	0.637878	78.8119	0.536624	227951	0.123766	3	0.901884	2.42823	0.806156	0.744098	0.00750394	-0.36637	0.058223	-0.597329	-1.23614	-0.5057	1.22132
MN	MN_1	321	0.763158	0.775	94.7962	94.7962	0	0.349698	12	3.19829	823.269	63.9617	0.285076	3.35977	0.629756	79.0531	0.536071	404149	0.343446	10	1.0297	3.51685	0.553474	-0.333994	0.0921157	0.778154	-0.135871	-0.13444	1.12215	-0.587433	0.509947
MN	MN_1	322	0.736842	0.75	97.8044	99.44	0	0.0979046	11.25	3.80237	849.966	42.0681	0.282309	3.64935	0.631829	79.6825	0.541624	171645	0.299456	3	1.33614	3.88461	0.630517	-0.0125925	0.270104	-0.673512	-0.310277	0.866854	-1.2049	-0.48601	0.748781
MN	MN_1	323	0.710526	0.725	102.344	102.461	0	0.49442	4.5	5.58924	706.121	57.0234	0.165505	2.14265	0.644137	80.6634	0.545309	194339	0.214671	3	1.3016	2.32723	0.0729137	0.300206	0.656293	-0.499299	0.528746	0.77924	-1.21101	-0.605432	0.264062
MN	MN_1	324	0.789474	0.8	108.323	107.557	0	0.349454	11.5	4.5128	727.968	57.0888	0.198652	2.56554	0.675118	62.7675	0.547224	191161	0.434584	8	1.11767	2.35734	-0.277877	-0.3169	0.807232	0.034191	0.337187	0.155202	0.358352	-0.472846	0.921001
MN	MN_1	325	0.789474	0.775	105.98	105.662	0	0.329443	14	7.24052	756.637	63.6972	0.192136	3.26621	0.690936	68.4429	0.542841	309653	0.319166	10	1.40213	2.37006	0.0154517	-0.0812864	0.621587	0.292777	0.22634	0.942648	1.02574	-0.559221	0.663887
MN	MN_1	326	0.815789	0.825	108.394	108.394	1	0.382809	23.5	5.04087	868.743	74.0646	0.273992	5.10439	0.675167	74.9633	0.532744	443307	0.248869	8	1.09637	2.84667	0.778	0.0586499	0.306606	0.573864	0.0858986	0.0269668	0.461797	0.010254	0.672276
MN	MN_1	327	0.763158	0.775	107.408	107.408	1	0.338908	21.25	4.57219	859.733	66.315	0.290044	5.61229	0.630724	90.8731	0.528194	302022	0.379662	1	0.493201	2.35794	1.04015	-0.168573	0.195929	-0.0831629	0.478626	-1.57501	-1.7862	0.0091756	0.687812
MN	MN_1	328	0.736842	0.725	109.452	110.665	0	0.3409	17.5	4.28783	872.946	63.4024	0.284611	4.57247	0.593649	90.0481	0.524335	487227	0.457007	8	0.477205	2.63207	0.733882	-0.797431	0.334059	1.1736	0.233792	-1.6673	0.539244	-0.679121	0.316479
MN	MN_1	329	0.842105	0.85	111.575	111.462	0	0.266288	24	4.08133	952.306	66.8512	0.358714	6.75518	0.591128	87.2178	0.52385	264512	0.721146	6	0.605087	3.34476	1.18142	-1.54918	0.224089	0.269588	-0.0929319	-1.16897	-0.214066	-0.530492	1.23874
MN	MN_1	330	0.710526	0.7	107.912	107.912	1	0.233247	15	3.48934	959.656	53.8028	0.391699	7.04308	0.575685	98.0937	0.525471	156218	0.668128	6	1.27322	3.37522	1.48467	-1.59222	0.134555	-0.551603	-0.367036	0.887781	-0.257677	0.203213	0.636112
MN	MN_1	331	0.684211	0.675	116.626	116.448	0	0.172079	18.25	3.73612	964.45	66.111	0.408174	7.53848	0.594701	94.9055	0.525906	199140	0.3845	3	0.565742	3.28774	1.74695	-0.410322	0.202298	-0.660167	0.00361645	-1.3391	-1.14499	-0.650998	0.243358
MN	MN_1	332	0.684211	0.675	110.897	109.916	3	0.359483	14.5	3.47801	908.668	67.8239	0.32109	3.63465	0.607594	97.7579	0.529329	497322	0.228323	3	0.885373	2.9304	1.04835	-0.0303063	0.323021	0.799441	0.236575	-0.434857	-1.10847	1.3324	0.0290982
MN	MN_1	333	0.736842	0.75	111.256	110.383	0	0.313974	11.75	4.89146	961.04	62.9526	0.354	3.96356	0.593852	85.3395	0.537224	255512	0.309898	11	0.333952	2.58184	0.934236	-0.0985205	0.215605	0.176863	0.173915	-2.20078	1.40389	-0.591617	0.359072
MN	MN_1	334	0.868421	0.875	106.625	106.269	2	0.360839	13.75	4.876	947.557	53.7157	0.362917	6.3254	0.587123	81.8219	0.547965	316038	0.476712	3	1.07429	2.30282	1.20566	-0.903244	0.0805276	-0.172819	-0.139687	0.154474	-1.14463	0.822386	1.30101
MN	MN_1	335	0.631579	0.65	112.92	112.524	0	0.444216	15.75	3.6252	838.297	77.5148	0.273078	3.57677	0.571653	88.1368	0.547221	561221	0.212166	3	1.29678	2.75712	0.871787	-0.358395	0.71017	1.03542	0.29493	0.791934	-1.02398	-0.779733	-0.653296
MN	MN_1	336	0.789474	0.8	108.585	108.585	2	0.385297	15	4.88544	984.26	59.4122	0.381942	5.98807	0.575018	82.7768	0.550353	218024	0.415516	9	0.440882	2.71769	1.24934	-0.573502	0.0248948	-0.307301	-0.0172554	-1.78157	0.786552	0.784359	0.787183
MN	MN_1	337	0.736842	0.75	108.409	108.409	1	0.401453	13	6.32802	922.179	57.0429	0.353976	5.89904	0.579441	85.8676	0.543882	214546	0.546835	10	1.06524	2.73597	1.06094	-1.20473	0.24364	-0.192175	-0.154947	0.142437	1.06927	0.160513	0.53441
MN	MN_1	338	0.710526	0.725	107.749	107.539	0	0.478996	16	4.21061	827.161	57.4881	0.278489	4.09164	0.58531	85.9713	0.547953	149594	0.349733	10	0.785828	2.62307	0.651794	-0.367401	0.387491	-0.490858	0.217825	-0.73927	1.07072	-0.594434	0.210664
MN	MN_1	339	0.736842	0.75	108.887	108.61	0	0.33348	14	4.77072	994.114	62.4464	0.392954	6.58267	0.586948	82.8399	0.549791	221337	0.534053	9	0.383091	2.65533	1.31792	-0.888024	0.0690357	-0.0646709	-0.00720486	-1.95724	0.784622	-0.549889	0.596004
MN	MN_1	340	0.710526	0.725	112.903	112.579	0	0.265616	13.25	6.94593	897.899	59.6808	0.337837	5.42097	0.572136	88.0954	0.548841	244713	0.463415	10	1.18656	2.74719	1.01561	-1.03516	0.442067	-0.117091	-0.112672	0.491501	1.08151	-0.568145	0.196022
MN	MN_1	341	0.815789	0.825	107.045	107.045	0	0.318842	11.25	3.44673	824.196	53.1181	0.282852	3.91069	0.551486	84.8768	0.559935	223005	0.508619	10	0.894239	2.66194	0.507957	-1.10377	0.419281	-0.018456	0.0172349	-0.355988	1.08753	-0.542712	0.783249
MN	MN_1	342	0.631579	0.65	113.149	111.841	0	0.219102	13.25	3.90094	1062.68	58.0418	0.441935	7.65693	0.574347	82.0186	0.560688	153727	0.58428	9	0.834949	3.64613	1.65257	-1.24221	0.174785	-0.471134	-0.458938	-0.556278	0.77648	-0.492371	0.159834
MN	MN_1	343	0.605263	0.625	104.564	104.37	3	0.225196	4.75	8.70209	760.386	36.4799	0.217506	1.41317	0.629428	88.6062	0.539376	144569	0.320154	3	0.755736	2.40901	-0.00431913	0.121571	0.582481	-0.443961	0.518043	-0.769804	-1.22092	1.52814	0.191709
MN	MN_1	344	0.736842	0.725	106.097	106.097	1	0.319089	7.5	5.34855	684.938	38.9874	0.158415	1.98295	0.716045	60.9094	0.511153	185704	0.158419	3	1.62004	2.4511	-0.402064	0.669481	0.795115	-0.625642	0.236663	1.58788	-1.24894	0.194864	0.755761
MN	MN_1	345	0.710526	0.7	104.108	103.025	0	0.310082	11	4.06491	762.85	38.5421	0.165363	1.87966	0.758936	67.8145	0.497559	139847	0.246284	3	0.374092	2.56543	-0.354351	1.09714	0.469752	-0.302669	0.578586	-2.1771	-1.27171	-0.475011	0.994808
MN	MN_1	346	0.842105	0.85	105.625	105.625	0	0.365944	20.5	5.46199	772.113	50.6296	0.199377	2.31524	0.75949	70.9302	0.479556	209488	0.159867	3	1.0161	2.94113	-0.0400486	1.09871	0.452177	-0.279026	0.275854	-0.286887	-1.31156	-0.502289	1.38697
MN	MN_1	347	0.815789	0.8	106.573	106.573	0	0.35639	18.25	3.32813	762.832	47.8023	0.169761	2.81732	0.723807	79.2474	0.454571	214888	0.0148845	8	1.37244	2.9608	0.132883	1.17175	0.331233	-0.615252	0.134183	0.7742	0.330644	-0.599404	0.851161
MN	MN_1	348	0.789474	0.775	102.831	102.676	0	0.509339	10.5	3.49642	700.175	53.5053	0.172232	3.6061	0.669192	76.5321	0.425168	177522	0.154219	3	0.852145	2.4499	0.188977	0.676556	0.230605	-0.755019	0.564774	-0.640195	-1.18036	-0.650621	0.775834
MN	MN_1	349	0.763158	0.75	106.706	107.741	0	0.409223	16	5.10614	726.749	60.719	0.195962	4.38997	0.613089	74.3173	0.412868	136303	0.18905	3	0.966918	2.82219	0.42547	0.237405	0.352325	-1.01752	0.499679	-0.212072	-1.13781	-0.685426	0.457028
MN	MN_1	350	0.763158	0.775	101.116	101.116	0	0.316101	12.75	6.0883	688.847	43.7947	0.195206	3.97494	0.60306	78.9994	0.400638	137313	0.208286	8	0.439855	2.88345	0.216366	0.247655	0.0060155	-0.824084	0.391837	-1.82814	0.505287	-0.669066	0.571476
MN	MN_1	351	0.763158	0.775	107.299	106.87	1	0.319869	19.75	2.40554	798.878	57.931	0.269286	5.46656	0.601824	75.6123	0.395041	251116	0.338974	10	0.772633	3.0613	0.629169	-0.451553	0.0461206	-0.21406	0.13006	-0.829792	1.15242	0.0302974	0.516038
MN	MN_1	352	0.763158	0.75	94.1805	93.0756	2	0.294304	10.25	5.15725	812.664	60.2311	0.263205	4.64935	0.612463	87.7807	0.389253	152556	0.300862	6	0.5447	2.8561	0.825437	0.0350171	-0.385895	-0.693005	0.425202	-1.46374	-0.193761	0.721227	0.705481
MN	MN_1	353	0.631579	0.65	102.064	101.781	1	0.165574	1.25	4.76484	580.235	41.2443	0.135413	1.83045	0.627419	82.4453	0.387471	84963	0.693667	3	0.848759	2.71227	-0.623216	-1.18846	0.659529	-0.13836	0.719833	-0.352583	-1.2255	0.220692	0.523031
MN	MN_1	354	0.657895	0.65	102.993	103.094	1	0.102942	10.75	4.77393	854.141	52.4068	0.374451	2.00018	0.641308	51.9152	0.390274	233909	0.380238	10	0.395452	2.39987	0.0212242	-0.141637	0.227765	0.595113	0.235312	-2.16499	1.09301	0.280281	0.485105
MN	MN_1	355	0.421053	0.45	108.509	108.044	0	0.254251	1.25	4.38026	692.569	39.2164	0.25281	2.07534	0.640597	50.7811	0.386756	68685.7	0.569967	3	0.839323	2.57709	-0.529755	-0.768979	0.913681	-0.147092	0.529411	-0.596416	-1.15147	-0.369238	-0.425432
MN	MN_1	356	0.710526	0.725	103.635	103.635	0	0.381928	0	4.88824	546.06	30.66	0.11952	1.17291	0.654273	59.9226	0.386297	269735	0.523042	3	1.30898	2.73297	-1.05441	-0.80984	0.836178	0.42423	0.341497	0.819848	-1.14999	-0.444191	0.811226
MN	MN_1	357	0.631579	0.65	103.485	102.699	1	0.443533	16.5	3.34628	1230.56	77.7948	0.645186	3.69114	0.668703	44.2491	0.376935	344532	0.13703	3	0.729319	2.82673	1.63805	0.754359	-0.247864	0.674075	-0.281522	-1.4	-1.17901	0.333682	0.382086
MN	MN_1	358	0.736842	0.75	106.711	105.861	1	0.527016	16	4.09878	1022.8	71.35	0.474124	3.95453	0.695667	78.1038	0.3933	288409	0.263067	12	0.944261	2.61563	1.16954	0.270218	-0.153871	0.495176	-0.119763	-0.59535	1.59012	0.24167	0.680845
MN	MN_1	359	0.789474	0.8	107.426	107.426	0	0.241326	14.25	3.7287	977.239	65.3696	0.429339	5.09843	0.748302	80.9718	0.397897	191302	0.269084	10	1.34025	2.75389	1.17767	0.43163	-0.0893399	-0.215327	-0.23531	0.600319	0.863423	-0.410232	1.09535
MN	MN_1	360	0.736842	0.75	106.831	106.672	0	0.249674	5.25	4.53066	866.911	43.2149	0.220037	2.71912	0.810952	87.4337	0.407288	119960	0.0452995	10	1.80701	2.76091	0.325013	1.43072	0.215207	-0.800805	-0.0304411	1.97484	0.787717	-0.438777	0.829639
MN	MN_1	361	0.631579	0.625	104.525	104.014	2	0.109403	9.75	6.46365	881.076	47.5285	0.189497	1.67396	0.799585	66.8391	0.418224	344576	0	6	1.67892	3.28964	-0.00841186	1.46795	0.389403	0.222258	0.0576727	1.57383	-0.32374	0.85664	0.285619
MN	MN_1	362	0.868421	0.875	105.058	105.058	2	0.306022	5.75	2.86125	820.258	26.474	0.292651	4.14369	0.735961	60.6975	0.426932	365286	0.719681	6	1.5069	4.36462	-0.173156	-1.22135	0.352688	0.926938	-0.791193	1.30686	-0.298725	1.10685	2.18777
MN	MN_1	363	0.657895	0.675	102.493	102.283	1	0.197274	3.75	4.13768	688.462	28.2144	0.145015	2.12188	0.693778	82.3074	0.438756	82957.3	0.172374	6	1.48483	2.74551	-0.204384	0.605755	0.433365	-1.06549	0.226752	1.26399	-0.31411	0.177297	0.394859
MN	MN_1	364	0.736842	0.75	104.589	104.445	0	0.167155	5.75	4.05545	751.599	39.3357	0.160805	2.31667	0.689198	70.1224	0.447462	145875	0.0159321	6	1.3374	3.26228	-0.0404001	1.09851	0.408082	-0.937801	0.116364	0.70775	-0.25784	-0.570819	0.542395
MN	MN_1	365	0.710526	0.725	106.97	106.97	1	0.387085	18	4.60203	1046.83	44.2103	0.431395	5.73645	0.628111	67.4819	0.446541	121981	0.799821	6	1.05283	3.72707	0.913175	-1.63386	0.165741	-0.0533583	-0.538595	0.0644141	-0.295446	0.431028	1.23361
MN	MN_1	366	0.736842	0.725	104.527	103.481	5	0.360826	12.25	4.74283	919.995	49.7684	0.36027	5.44593	0.582304	94.7437	0.44625	191923	0.666962	6	0.911308	2.75365	1.00337	-1.45802	-0.0663312	-0.208893	0.029219	-0.183547	-0.252	2.9354	0.967209
MN	MN_1	367	0.631579	0.625	105.612	105.332	3	0.501729	24.5	4.05524	937.587	78.2484	0.350685	7.67753	0.605602	91.7153	0.45145	291448	0.140905	3	0.804073	2.38746	1.84774	0.254396	-0.237728	-0.761139	0.430385	-0.686839	-1.06762	1.23462	-0.329634
MN	MN_1	368	0.447368	0.45	109.066	107.708	1	0.420827	21.25	4.72892	851.704	70.629	0.307885	7.32574	0.70157	98.5291	0.471229	112560	0.723747	10	0.765267	2.32106	1.08128	-1.13459	0.24757	-0.191696	0.524605	-0.704971	0.974077	0.141636	-0.527696
MN	MN_1	369	0.684211	0.675	107.117	106.694	1	0.501179	24.5	6.18193	851.392	73.0029	0.266239	5.63848	0.779871	91.4606	0.466168	287061	0.39469	7	0.188215	2.29176	0.780605	0.485103	0.0530797	0.386334	0.700178	-2.6742	0.0103992	0.0564882	0.614715
MN	MN_1	370	0.684211	0.65	107.762	107.269	1	0.360213	25	3.87322	1038.98	78.12	0.394307	4.84029	0.777085	91.0041	0.451447	269038	0.11944	3	0.410957	2.86109	1.45894	1.45415	-0.12992	0.0194171	0.384113	-2.14311	-1.32245	0.0981794	0.576639
MN	MN_1	371	0.710526	0.675	109.475	110.085	2	0.60509	18.25	6.99878	1094.38	67.6538	0.526105	4.08688	0.691357	93.4811	0.437976	319816	0.461758	3	0.806114	3.83668	1.50301	-0.195826	0.0167152	0.751761	-0.308196	-0.804867	-1.33217	0.980047	0.98718
MN	MN_1	372	0.736842	0.725	110.089	110.089	1	0.609681	20.25	6.4812	1028.01	72.8623	0.456291	5.62341	0.586566	96.3139	0.439247	223581	0.543926	3	0.774508	3.03219	1.62592	-0.942977	0.0224706	0.00819677	0.0334336	-0.708662	-1.23461	0.1718	0.70675
MN	MN_1	373	0.763158	0.775	107.238	107.238	1	0.452683	19	4.86904	1073.74	79.1327	0.477104	5.22443	0.564983	99.1913	0.466588	332203	0.407606	3	0.887619	3.53693	1.88564	-0.667484	-0.0948391	0.301425	-0.157478	-0.410558	-1.18783	0.105308	0.577697
MN	MN_1	374	0.736842	0.725	109.543	109.543	0	0.622872	16.5	6.76111	1084.07	78.82	0.503149	5.39309	0.57607	101.248	0.508391	287443	0.552736	3	0.671883	3.43646	1.88076	-0.969649	0.0504667	0.415447	-0.134693	-1.02735	-1.22815	-0.510214	0.630296
MN	MN_1	375	0.710526	0.7	111.19	111.293	3	0.413707	19	7.23945	1064.09	81.5472	0.454321	6.08467	0.529412	100.283	0.558794	336342	0.281722	5	0.669923	4.26244	2.05652	-0.448677	0.0249968	-0.0455749	-0.206265	-0.991382	-0.45015	1.32221	0.0278696
MN	MN_1	376	0.342105	0.325	98.0327	98.0327	3	0.235323	0	7.31188	819.917	20.2027	0.302215	4.30292	0.537215	106.113	0.546547	320754	0.408728	10	0.530736	7.53443	0.870277	-0.854109	0.0544344	0.21504	-0.978679	-1.28459	1.30659	1.38553	-1.22524
MN	MN_1	377	0.315789	0.3	98.5071	98.5071	4	0.277137	0	7.31188	680.749	1.95389	0.29059	0.0269132	0.594245	57.3823	0.522468	242042	0.446894	3	0.535658	21.0846	-0.441139	-0.566151	0.881733	0.762318	-3.66056	-1.17048	-0.846428	2.27701	-0.30407
MN	MN_1	378	0.184211	0.175	124.723	120.728	2	0.379248	0	4.61937	388.981	8.23191	0.141278	0.622285	0.654773	13.6796	0.528312	796.776	0.519079	7	0.680733	5.35414	-2.06276	-0.696308	2.08052	-0.317903	0.0366779	-1.03873	0.301007	1.00038	-1.41225
MN	MN_1	379	0.578947	0.575	95.4132	95.3496	2	0.327657	0	4.64389	450.527	14.3961	0.0938691	1.21436	0.650286	13.3511	0.503276	796.776	0.639964	7	0.474863	5.28265	-1.89324	-0.874266	1.04233	-0.382702	-0.058676	-1.67208	0.262939	1.03518	0.683097
MN	MN_1	380	0.578947	0.575	92.8421	93.6505	2	0.40194	0	1.91116	495.591	14.6517	0.104275	1.32305	0.655204	29.8858	0.455044	28971.3	0.352272	7	0.878992	3.96007	-1.40478	-0.0464896	0.704563	-0.844228	0.105953	-0.554799	0.226452	0.947474	0.352048
MN	MN_1	381	0.684211	0.7	96.8947	96.8947	0	0.417785	0	2.83061	563.202	22.3571	0.112761	1.57203	0.705485	35.9001	0.369415	111305	0.365337	7	1.29514	3.05204	-1.23674	-0.0182483	0.597717	-0.410829	0.145594	0.580158	0.124405	-0.375994	0.843028
MN	MN_1	382	0.657895	0.675	98.1891	98.1891	0	0.400076	3	2.49726	605.633	35.344	0.0977825	0.487463	0.757741	43.5177	0.302382	145561	0.352826	12	0.815975	2.83116	-1.35962	0.36898	0.469234	0.283448	0.507723	-0.949037	1.66059	-0.398932	0.690859
MN	MN_1	383	0.710526	0.7	107.035	106.603	0	0.59628	3.5	5.02956	643.174	47.7583	0.114071	0.768674	0.778708	43.0262	0.26655	211793	0.319647	12	1.23119	1.88012	-1.23853	0.358417	0.642416	0.513055	0.6512	0.238652	1.60584	-0.408245	0.775871
MN	MN_1	384	0.763158	0.75	102.929	102.929	0	0.497562	10.25	6.17481	805.533	65.5151	0.321703	1.34374	0.781362	47.0343	0.250026	259892	0.397771	3	0.82398	2.09759	-0.311787	0.404759	0.270913	0.888092	0.567973	-0.992747	-1.32282	-0.322572	1.38497
MN	MN_1	385	0.763158	0.775	107.914	107.879	1	0.292687	7	5.99471	944.136	55.1754	0.49547	1.48891	0.748429	60.4236	0.253744	200845	0.0986144	12	1.42545	2.18954	0.471205	0.940254	-0.0319414	0.218313	-0.206746	0.640483	1.48626	0.413396	1.07269
MN	MN_1	386	0.526316	0.525	102.614	102.542	0	0.611334	0	5.9001	691.119	26.6366	0.262247	1.14694	0.718108	64.2927	0.253959	57306.6	0.336362	9	1.63851	2.77779	-0.506252	0.0533357	0.404944	-0.403778	0.0548034	1.58311	0.609729	-0.292879	0.112226
MN	MN_1	387	0.710526	0.675	105.205	105.159	0	0.546495	2	2.24544	651.41	30.8237	0.192527	0.885407	0.711255	50.9534	0.264412	139277	0.477768	7	0.836985	2.40766	-1.03692	-0.205556	0.515065	0.249128	0.438354	-0.786707	0.032569	-0.329042	1.11444
MN	MN_1	388	0.736842	0.7	101.924	101.975	0	0.596286	2.5	3.54762	711.779	34.8474	0.216331	1.16779	0.728663	48.7345	0.270974	55262.2	0.236316	7	0.876355	2.67478	-0.677554	0.729151	0.2672	-0.503376	0.3498	-0.777245	0.00588375	-0.362553	1.12858
MN	MN_1	389	0.789474	0.75	102.925	103.186	0	0.426184	2.25	3.13452	726.629	31.4005	0.236552	1.06607	0.73483	50.8219	0.270679	84923.5	0.16552	3	1.02813	3.24862	-0.5397	0.987484	0.268844	-0.596485	0.141351	-0.324528	-1.28769	-0.357935	1.45448
MN	MN_1	390	0.631579	0.6	112.519	112.204	0	0.430486	1	4.42034	744.762	32.7823	0.341655	0.920771	0.703966	50.0594	0.268391	184163	0.387232	12	0.90983	2.15547	-0.643821	-0.103165	0.537546	0.570165	0.127033	-0.711259	1.62728	-0.27706	0.601005
MN	MN_1	391	0.763158	0.725	102.574	102.562	0	0.504122	7.5	4.31068	716.254	49.2642	0.284255	1.699	0.684722	43.3639	0.260156	223134	0.312192	7	0.748268	2.51333	-0.475033	0.15104	0.231819	0.360472	0.337262	-1.15655	0.108087	-0.41278	1.05436
MN	MN_1	392	0.736842	0.7	103.108	103.108	0	0.423127	10.5	4.84235	719.832	56.2605	0.264976	2.05016	0.686112	59.5252	0.261732	271861	0.211692	12	1.15756	1.96574	-0.207106	0.240616	0.139824	0.384511	0.369427	0.0500523	1.68395	-0.499637	0.537857
MN	MN_1	393	0.657895	0.625	105.629	105.629	0	0.449352	13.25	5.43901	853.292	58.4682	0.360814	1.89878	0.694083	66.3456	0.269359	618049	0.260762	3	0.721105	2.74247	0.238846	0.197031	0.114163	2.05148	0.211734	-1.25318	-1.08937	-0.534622	0.370988
MN	MN_1	394	0.815789	0.825	108.887	108.887	2	0.372474	22.25	5.14479	965.712	77.2413	0.424656	3.07362	0.61933	77.5606	0.280938	274318	0.163507	12	0.540327	2.75682	0.96214	0.327905	-0.239234	0.355622	0.231423	-1.72928	1.67264	0.790806	0.747342
MN	MN_1	395	0.710526	0.725	102.33	102.064	0	0.220382	9	4.35189	990.892	51.8347	0.440336	3.51309	0.548029	93.5189	0.311029	158670	0.291972	3	0.679507	3.27288	1.33475	-0.178769	-0.340222	-0.447629	-0.0350716	-1.09822	-1.18462	-0.501701	0.534948
MN	MN_1	396	0.710526	0.7	98.9418	98.4046	2	0.15395	11	3.65998	984.872	59.1915	0.483277	3.59456	0.50004	90.2498	0.343544	263386	0.156571	12	0.823339	2.59302	1.46826	-0.251369	-0.55207	-0.131036	-0.141263	-0.756602	1.78838	0.778779	0.0371223
MN	MN_1	397	0.605263	0.625	110.538	110.429	0	0.19755	15.75	2.84501	975.001	62.6441	0.461017	3.49852	0.490826	87.357	0.374712	207003	0.245486	12	0.926765	2.81585	1.2917	-0.610334	0.0518082	-0.131501	-0.0747679	-0.389108	1.77672	-0.570495	-0.562069
MN	MN_1	398	0.710526	0.7	103.299	102.483	0	0.26521	15.5	6.79812	1008.95	59.8188	0.486632	4.84216	0.503945	87.1897	0.386188	200439	0.17719	3	1.05274	2.85972	1.77045	-0.212612	-0.299599	-0.759742	-0.188205	0.00145748	-1.10619	-0.573484	0.161718
MN	MN_1	399	0.657895	0.675	106.014	106.014	4	0.206701	22	3.86657	960.695	67.8797	0.471261	7.80486	0.488002	90.8356	0.404206	270868	0.178856	8	0.718047	3.01239	2.08741	-0.501595	-0.480433	-0.825452	-0.0891212	-0.897982	0.626505	1.95266	-0.340773
MN	MN_1	400	0.526316	0.55	93.4735	91.6872	2	0.301833	25	4.61998	982.432	71.1287	0.469124	9.44722	0.506618	95.0764	0.428406	132534	0.334162	8	0.789883	3.27436	2.47482	-0.805972	-0.827289	-1.36077	-0.134376	-0.635205	0.605055	0.635281	-0.801977
MN	MN_1	401	0.657895	0.65	101.327	101.327	2	0.231241	23	5.36455	992.2	62.8174	0.417471	10.1425	0.502702	103.521	0.440006	229384	0.514993	8	0.922345	3.53002	2.32999	-1.53848	-0.608915	-0.897911	-0.334616	-0.131718	0.588769	0.639332	-0.0838902
MN	MN_1	402	0.736842	0.75	97.5736	97.0422	0	0.247145	21.75	3.56757	1006.83	70.682	0.420758	10.3755	0.511909	101.299	0.468565	208872	0.198413	8	1.08736	3.69497	2.68407	-0.476669	-0.820164	-1.51124	-0.455057	0.209254	0.595472	-0.813114	-0.0647877
MN	MN_1	403	0.710526	0.725	107.537	107.399	0	0.392407	25	4.2871	1006.94	63.7567	0.439964	10.5005	0.515118	102.891	0.495276	135411	0.592443	8	0.752814	3.35193	2.35497	-1.59919	-0.382555	-1.13929	-0.343546	-0.647878	0.521233	-0.661987	0.264667
MN	MN_1	404	0.763158	0.775	113.346	113.346	2	0.34904	23.5	3.94733	920.444	65.9738	0.336798	7.88909	0.533299	101.341	0.507332	381860	0.283971	3	0.995296	3.18594	1.79935	-0.672316	0.0313376	-0.422427	-0.0417133	0.0327004	-1.02321	0.547837	0.195374
MN	MN_1	405	0.736842	0.75	124.43	123.061	4	0.497062	19	3.89134	959.209	70.6994	0.351735	6.85387	0.546357	101.316	0.521535	208742	0.491112	3	0.90523	2.96084	1.52704	-1.11213	0.478237	-0.623151	0.226516	-0.123345	-1.17211	2.04845	0.394153
MN	MN_1	406	0.631579	0.65	122.305	122.305	1	0.441407	15.5	4.92421	1049.24	64.6435	0.436254	6.69817	0.545241	95.8561	0.536703	170427	0.213324	8	1.12286	3.03739	1.89165	-0.297209	0.351622	-0.978381	-0.194873	0.286699	0.445143	0.0297008	-0.389689
MN	MN_1	407	0.710526	0.7	125.575	126.409	0	0.487016	21.75	7.54758	1043.12	58.9395	0.464691	6.35243	0.504974	96.9327	0.553412	162485	0.516399	8	1.31723	3.73148	1.69612	-1.50289	0.627623	-0.563568	-0.568364	0.995147	0.407477	-0.516928	0.200332
MN	MN_1	408	0.763158	0.75	131.707	131.707	1	0.463738	19.5	4.22555	1011.69	59.8851	0.433416	7.92368	0.502883	99.8631	0.554776	250735	0.490328	3	1.13441	3.04071	1.85642	-1.44852	0.643706	-0.627864	-0.285539	0.519478	-1.12815	0.0424306	0.40262
MN	MN_1	409	0.763158	0.775	131.727	131.77	2	0.65056	23	3.64115	1010.93	71.3233	0.399464	8.76323	0.518144	100.546	0.555524	169390	0.425264	3	0.747976	2.98024	1.99943	-1.01968	0.534981	-1.11889	0.0666144	-0.614173	-1.12991	0.630123	0.330192
MN	MN_1	410	0.842105	0.85	135.228	134.842	0	0.545317	22.75	3.83852	1065.53	63.4963	0.462067	5.88155	0.52822	102.648	0.580953	178197	0.298758	8	0.933869	3.32941	1.76671	-0.559841	0.685644	-0.689302	-0.367807	-0.24248	0.363952	-0.597681	0.665064
MN	MN_1	411	0.763158	0.725	133.569	133.883	0	0.385949	17.25	2.51212	1025.36	63.4923	0.448206	5.03538	0.516258	104.608	0.591088	168214	0.398685	8	0.586705	3.23519	1.5219	-0.802552	0.805011	-0.385251	-0.131125	-1.22045	0.381013	-0.589318	0.355271
MN	MN_1	412	0.684211	0.7	139.638	139.638	1	0.444795	18.5	3.88149	970.45	58.2869	0.399935	4.49903	0.528684	100.962	0.600174	437746	0.407868	3	1.37219	3.13269	1.19972	-1.18936	1.28926	0.593728	-0.234293	1.16941	-1.14559	0.0599023	-0.0924609
MN	MN_1	413	0.710526	0.725	145.157	145.157	0	0.639603	22.25	4.24605	1025.02	84.8949	0.424865	4.98486	0.569386	97.227	0.607735	1.06449e+06	0.104617	3	1.28379	3.05279	1.56385	-0.477595	1.25294	3.0714	-0.274548	0.639487	-0.921179	-0.909689	-0.664882
MN	MN_1	414	0.605263	0.625	151.851	151.703	1	0.562689	21	3.48866	1012.45	67.0341	0.417199	4.49517	0.54819	100.66	0.617112	1.03289e+06	0.108998	3	1.51333	3.25981	1.38055	-0.667505	1.53687	2.86119	-0.437199	1.39659	-0.915404	-0.191341	-1.0974
MN	MN_1	415	0.842105	0.85	156.559	156.559	0	0.461012	24	3.81892	1039.97	70.4553	0.457485	8.41604	0.558793	102.728	0.625368	278896	0.259538	3	1.43943	3.61063	2.06188	-0.639263	1.33379	-0.808397	-0.489219	1.33673	-1.21948	-0.707695	0.497655
MN	MN_1	416	0.684211	0.7	149.779	149.873	0	0.258092	25	5.77935	942.049	66.9122	0.378607	6.53638	0.600438	108.365	0.631488	254332	0.0567158	3	1.66467	3.47345	1.71061	0.206963	1.41412	-1.00032	-0.2218	1.95947	-1.24169	-0.752131	-0.375673
MN	MN_1	417	0.684211	0.675	152.043	151.477	1	0.34581	24	5.23073	978.88	58.6396	0.414646	6.11422	0.685645	101.705	0.628662	184652	0.0304901	11	1.33811	3.65484	1.44399	0.734689	1.30493	-0.901197	-0.412473	0.791558	1.22311	0.0456108	-0.0643869
MN	MN_1	418	0.736842	0.725	150.456	147.846	0	0.189307	23.5	4.40331	962.321	62.9876	0.422024	4.56186	0.685427	101.776	0.628194	237931	0.0096162	11	1.02497	3.2658	1.24594	0.940883	1.2564	-0.376538	-0.228738	-0.209322	1.21697	-0.624797	0.159733
MN	MN_1	419	0.526316	0.525	151.213	149.754	2	0.152571	25	6.5186	1033.78	61.785	0.445563	6.07395	0.645148	92.2557	0.627174	221103	0.0243298	11	1.47064	3.92267	1.55979	0.483558	1.35351	-0.734278	-0.475142	1.20582	1.31537	0.71617	-0.935153
MN	MN_1	420	0.368421	0.375	131.917	131.917	2	0.17253	22.25	3.90307	1010.93	61.2288	0.404881	8.05466	0.600165	102.438	0.632812	208414	0.190092	11	1.38183	3.0364	1.92952	-0.228238	0.81478	-0.959714	-0.191441	1.0873	1.42484	0.640693	-1.74844
MN	MN_1	421	0.394737	0.4	123.671	121.569	1	0.515318	24.5	7.14217	974.887	86.507	0.37948	7.26235	0.643168	102.56	0.643997	400518	0.334842	4	0.872884	2.74682	1.83739	-0.28348	0.732537	0.339204	0.36228	-0.417755	-0.790512	-0.0916184	-1.5014
MN	MN_1	422	0.394737	0.4	119.38	119.028	0	0.334152	25	4.40995	986.809	76.7689	0.406053	6.79713	0.698063	103.686	0.632662	217046	0.325725	12	1.02634	2.44398	1.69566	0.00863675	0.584281	-0.175645	0.155748	-0.105467	1.62114	-0.620842	-1.31901
MN	MN_2	423	0.333333	0.3	131.006	127.715	0	0.30095	24	4.03097	940.202	70.1125	0.335452	7.61331	0.69361	104.907	0.609459	347483	0.575154	7	0.197741	2.63093	1.3554	-0.654355	0.858245	0.691196	0.529673	-2.41859	0.140996	-0.697571	-1.44014
MN	MN_2	424	0.305556	0.275	121.184	121.184	2	0.173972	19.25	2.66689	953.387	68.057	0.360682	7.12423	0.643878	99.0767	0.581838	96081.1	0.606563	2	0.901216	3.49559	1.47761	-0.941703	0.856661	-0.641923	0.316438	-0.16043	-1.53238	0.783866	-1.37336
MN	MN_2	425	0.416667	0.375	92.6487	92.6487	5	0.218904	0	2.27036	602.641	33.5374	0.153659	1.1577	0.562057	100.377	0.523662	64149.5	0.524943	5	1.01924	3.51297	-0.222378	-0.957241	0.543499	-0.635274	0.516446	0.297076	-0.509369	2.85561	-0.869266
MN	MN_2	426	0.25	0.225	81.5521	79.3998	4	0.206933	0	2.29972	404.723	11.7911	0.0566404	0.793245	0.510605	65.5952	0.493309	35582.7	0.120639	5	1.01595	19.0944	-0.556712	-0.0165572	0.507612	-1.24044	-2.688	0.403199	-0.084065	1.9502	-1.62821
MN	MN_2	427	0.194444	0.175	79.1173	79.742	0	0.0493138	0	2.29972	324.08	5.91288	0.0629789	0.732838	0.463883	44.4151	0.441915	35582.7	0.0537092	5	0.805497	30.8838	-0.629332	-0.0517302	0.697113	-0.994594	-5.17587	-0.126129	0.169925	-0.856785	-1.79395
MN	MN_2	428	0.166667	0.15	72.7413	72.7413	2	0.346473	0	2.29972	329.69	9.39359	0.0885124	0.792738	0.543029	23.7722	0.419897	35582.7	0.117852	8	0.554884	18.327	-1.14699	0.163336	0.413612	-0.873029	-2.55318	-1.23893	0.995744	0.669536	-1.84742
MN	MN_2	429	0.222222	0.2	85.2531	85.2531	0	0.0371779	0	2.29972	407.997	12.6562	0.102161	1.14686	0.585851	20.0285	0.371585	35582.7	0.0711591	8	1.263	21.5943	-0.990366	0.25608	0.744834	-0.874249	-3.48054	0.834245	0.922783	-0.646467	-1.56469
MN	MN_2	430	0.138889	0.125	77.4341	77.4341	1	0.146619	0	1.15776	347.854	8.90752	0.0931363	0.61077	0.582174	25.4511	0.300476	35582.7	0.0323189	5	0.700568	34.6967	-0.819002	0.544573	0.507461	-0.593311	-5.8619	-0.583652	0.139067	-0.090458	-1.49061
MN	MN_2	431	0.25	0.225	76.798	76.798	1	0.0962635	0	0.323954	289.156	9.18733	0.104151	0.41396	0.490598	24.8205	0.227841	10021.6	0.167252	8	0.578596	12.279	-1.36053	-0.280775	0.229909	-0.962269	-1.24626	-1.24153	0.946707	0.0288434	-1.68179
MN	MN_2	432	0.25	0.225	73.8972	73.8972	1	0.0230951	0	0.323954	351.576	18.3558	0.0732232	2.24003	0.441969	17.6277	0.159406	7369.83	0.220193	8	0.748956	8.2144	-1.12601	-0.772957	-0.046425	-1.3001	-0.358918	-0.740394	0.996906	-0.0244181	-1.98372
MN	MN_2	433	0.194444	0.175	80.284	78.2551	1	0.080261	0	0.323954	394.247	11.9416	0.0601762	2.07583	0.465745	26.4916	0.0738382	7369.83	0.0570324	8	1.07883	12.6611	-0.912466	-0.262414	-0.0876517	-1.46222	-1.31877	0.269476	0.997016	-0.0726485	-2.19466
MN	MN_2	434	0.194444	0.175	75.7775	75.7775	0	0.0881071	0	0.323954	400.284	8.33003	0.0765113	1.12391	0.53589	42.2621	0.0387853	7369.83	0	8	1.08211	25.0248	-0.646812	0.284747	-0.177994	-1.04615	-3.89229	0.407633	0.98971	-0.766705	-1.69931
MN	MN_2	435	0.222222	0.2	71.2152	71.2152	0	0.0620233	0	0.323954	371.264	9.52957	0.0944151	0.983618	0.602512	36.6199	0.03325	7369.83	0.0260457	3	0.98468	28.4429	-0.67467	0.619249	-0.213423	-0.900382	-4.52194	0.123734	-0.633543	-0.718157	-1.1219
MN	MN_2	436	0.25	0.225	76.3383	75.9101	0	0.075175	0	0.246725	324.22	5.24319	0.111443	0.514407	0.63636	24.5197	0.0215235	7369.83	0.0904052	3	0.95346	33.1457	-0.984953	0.52578	0.0601924	-0.553158	-5.55428	0.0553259	-0.618516	-0.655563	-0.650251
MN	MN_2	437	0.166667	0.15	61.0352	61.0352	0	0.12037	0	0.166318	338.218	5.99226	0.102538	0.363255	0.640595	18.8475	0.00748529	7369.83	0.0229234	3	1.03133	38.2384	-0.812227	0.778696	-0.294736	-0.544313	-6.60183	0.316319	-0.524873	-0.686379	-0.910073
MN	MN_2	438	0.138889	0.125	58.39	58.39	0	0.0243933	0	0.166318	291.089	4.94027	0.120565	0.215012	0.6676	17.9276	-0.0114529	7369.83	0.00362179	8	0.821084	55.3143	-0.647008	0.886732	-0.322822	0.0010585	-10.1707	-0.103199	1.23203	-0.767179	-0.606341
MN	MN_2	439	0.194444	0.175	65.3035	66.6868	0	0.0930114	0	0.166318	290.75	4.3335	0.128563	0.171328	0.690139	15.571	-0.0279118	18125.2	0.0453684	3	0.88055	10.7851	-1.51658	1.00607	-0.359501	-0.832694	-0.904098	-0.679399	-0.826661	-0.490467	-1.24241
MN	MN_2	440	0.194444	0.175	70.8396	68.0346	17	0.0631584	0	0.166318	340.387	10.9591	0.060968	1.10998	0.67833	13.0793	-0.0374559	36732.8	0.196538	3	1.06939	23.8883	-1.44593	0.202134	-0.397276	-0.891107	-3.19045	0.491062	-0.698834	10.9457	-0.553406
MN	MN_2	441	0.166667	0.15	60.2377	60.2377	4	0.0597242	0	0.166318	320.086	6.72103	0.0942928	0.529824	0.62399	30.2164	-0.0599088	15328.9	0.184859	3	0.661077	15.046	-1.25491	0.313941	-0.674519	-0.787385	-1.5306	-1.03004	-0.739411	2.13793	-1.26874
MN	MN_2	442	0.222222	0.2	62.9745	59.5906	0	0.0266362	0	0.393638	330.305	8.06677	0.0518692	1.55783	0.576502	24.4533	-0.112847	760.558	1	3	0.870748	23.4895	-1.55193	-2.60251	-0.333348	0.462887	-3.38213	0.00112504	-0.693519	-0.399981	-0.342808
MN	MN_2	443	0.388889	0.375	69.2842	69.0051	0	0.0530581	0	0.533018	368.787	8.86146	0.0678233	1.25226	0.600871	28.1656	-0.153832	760.558	0.840519	3	1.37116	14.9243	-1.59901	-2.11244	-0.2981	0.0216754	-1.81491	1.26633	-0.877929	-0.338076	0.106865
MN	MN_2	444	0.277778	0.25	68.9458	68.9458	0	0.0662985	0	0.533018	418.634	5.77211	0.0758094	0.886199	0.601296	25.8721	-0.170721	760.558	0.208752	3	1.05513	32.5866	-0.880931	-0.0241187	-0.476769	-0.489102	-5.35567	0.397985	-0.607016	-0.640682	-0.473315
MN	MN_2	445	0.25	0.225	55.6104	56.3812	0	0.0875883	0	0.533018	324.417	7.26918	0.0786648	0.448282	0.570267	31.3833	-0.175765	760.558	0.506767	3	1.01808	19.5588	-1.3005	-1.05231	-0.726201	-0.276898	-2.60119	0.201464	-0.718552	-0.50008	-0.726944
MN	MN_2	446	0.277778	0.25	61.1297	60.8094	0	0.0160787	0	0.515251	300.089	6.64312	0.059597	0.818687	0.527935	22.8079	-0.186774	760.558	1	3	1.22944	20.1935	-1.73036	-2.95232	-0.328755	0.374568	-2.7936	1.04753	-0.716606	-0.362329	-0.296096
MN	MN_2	447	0.277778	0.25	60.4745	59.3393	1	0.209872	1.5	0.61794	384.251	17.1481	0.0756863	0.824369	0.575159	23.4152	-0.188694	56496.5	0.827295	4	0.983902	5.73236	-1.72568	-2.07291	-0.664581	0.254021	0.316604	-0.0644704	-0.54401	0.335794	-0.712471
MN	MN_2	448	0.388889	0.35	58.8451	58.8451	5	0.228531	0	2.15985	465.069	19.4904	0.0619036	1.0591	0.664352	20.3112	-0.195603	48353.9	0.285554	4	1.07475	7.92988	-1.35148	0.0634747	-1.05817	-0.655341	-0.117849	0.0169089	-0.578689	2.92626	-0.276045
MN	MN_2	449	0.527778	0.5	55.9266	55.7082	2	0.544503	3	1.8557	497.664	22.4084	0.0839056	0.646922	0.747864	42.0394	-0.186194	88724.5	0.146399	3	1.2714	4.89092	-1.04109	0.951897	-1.338	-0.613879	0.343791	0.408068	-1.08418	0.919347	0.315964
MN	MN_2	450	0.444444	0.4	59.9368	59.9368	1	0.426939	3.75	2.06517	492.618	28.3868	0.0670891	0.749323	0.762245	33.602	-0.178153	81916.1	0.280961	4	1.69957	6.93664	-1.19984	0.404754	-0.945271	-0.340563	-0.108325	1.73831	-0.768145	0.285437	-0.0159538
MN	MN_2	451	0.694444	0.625	60.7194	60.7759	0	0.478691	4.75	2.64722	478.791	26.804	0.0797966	0.443136	0.753916	47.2447	-0.170826	79610	0.41369	10	1.43368	3.77622	-1.33426	-0.00211011	-1.15087	-0.0555531	0.355258	0.886394	1.03811	-0.32949	1.06548
MN	MN_2	452	0.555556	0.5	64.6028	64.1556	1	0.603463	9	4.06502	589.022	46.8013	0.120792	1.05383	0.804584	36.2687	-0.1636	593199	0.289826	7	1.44001	2.52079	-1.05305	0.277626	-1.09701	2.10335	0.6175	0.714029	0.258061	0.195766	0.139624
MN	MN_2	453	0.694444	0.65	64.3131	64.4407	0	0.649369	23	3.97911	725.06	61.0759	0.13131	1.68391	0.860226	60.817	-0.146156	318574	0.000257373	8	0.830575	2.79781	-0.243963	1.9553	-1.58142	0.594297	0.867743	-1.18709	0.382108	-0.563936	0.696071
MN	MN_2	454	0.583333	0.525	62.1083	62.0297	0	0.485704	13	3.90666	731.969	57.3641	0.138401	2.04527	0.862374	71.8833	-0.133359	297465	0.10062	7	1.57818	2.66584	-0.0434785	1.44272	-1.50814	0.426801	0.695963	1.13735	0.00428702	-0.501898	0.243629
MN	MN_2	455	0.833333	0.8	51.8915	51.946	0	0.175282	11	2.58552	674.067	48.1818	0.106376	2.12109	0.758404	74.7636	-0.113432	179474	0.0979208	3	1.56624	3.36845	0.0421738	1.15947	-1.83999	-0.574755	0.468746	1.26718	-1.23056	-0.529115	1.31868
MN	MN_2	456	0.555556	0.5	60.2782	59.426	0	0.310696	8.75	1.97618	506.425	31.2999	0.0689317	1.23351	0.721438	71.5248	-0.104241	257666	0.0590487	8	1.50292	4.79017	-0.548944	0.876382	-1.33766	-0.079943	0.201407	1.12275	0.535736	-0.60668	-0.168757
MN	MN_2	457	0.805556	0.75	52.3473	52.6185	0	0.462189	8	1.69415	542.564	31.9098	0.0901347	0.810936	0.737752	59.4911	-0.0966294	269892	0.0479506	8	1.75603	4.20108	-0.637393	0.975077	-1.57504	-0.0765287	0.0244185	1.76087	0.472933	-0.505589	1.08907
MN	MN_2	458	0.5	0.45	56.6413	56.5838	0	0.232131	4	1.8334	585.736	26.0149	0.0945168	0.428801	0.781702	47.7212	-0.0927824	209690	0.0297382	8	1.49935	5.87323	-0.8123	1.33987	-1.27173	-0.0308876	-0.131944	0.955327	0.509058	-0.467057	-0.0536963
MN	MN_2	459	0.666667	0.6	54.3589	54.3589	0	0.234104	1	1.85252	471.027	17.0445	0.0747928	0.21996	0.781205	51.4746	-0.0878618	149804	0.0163018	11	0.949812	4.32761	-1.12869	1.54368	-1.48016	-0.293097	0.211954	-0.728145	1.44575	-0.472377	0.7371
MN	MN_2	460	0.222222	0.2	62.5	61.834	0	0.544463	19.75	3.6994	535.852	38.8376	0.0815053	1.42276	0.771939	45.6274	-0.0825235	333243	0.241106	7	1.41614	3.15987	-0.903337	0.459861	-0.875492	0.785972	0.727311	0.787709	0.280548	-0.529092	-1.48173
MN	MN_2	461	0.611111	0.55	63.9687	63.9687	0	0.506204	13.75	4.09002	589.164	35.137	0.0918673	0.720079	0.772999	54.7639	-0.0825059	72447.9	0.0122742	5	1.04968	3.45034	-0.689345	1.63702	-1.1886	-0.74327	0.679159	-0.349312	-0.540152	-0.498022	0.396525
MN	MN_2	462	0.555556	0.5	64.8283	64.576	0	0.366509	9.75	4.56794	604.78	62.3426	0.11467	1.46651	0.793214	64.5573	-0.0881235	576813	0.341407	7	0.940736	3.09629	-0.572195	0.286607	-1.15344	2.16447	0.812044	-0.642769	0.220784	-0.59906	-0.0361865
MN	MN_2	463	0.694444	0.625	54.2814	54.2814	0	0.168122	11.75	3.1439	685.933	49.3903	0.113005	1.59989	0.728669	61.0327	-0.0911765	114381	0.159578	10	0.983002	2.66883	-0.291032	0.937007	-1.68417	-0.3692	0.751405	-0.526872	1.07428	-0.511594	0.58733
MN	MN_2	464	0.527778	0.475	58.3385	58.3038	0	0.414771	6.5	1.99957	510.711	30.0815	0.0974838	1.82122	0.746071	69.533	-0.105391	79219.5	0.68519	3	1.29026	5.3904	-0.793542	-0.752448	-1.10514	0.0684253	0.220116	0.733236	-1.19906	-0.343287	0.605399
MN	MN_2	465	0.555556	0.5	55.2055	55.2055	0	0.404022	7.75	1.81786	563.94	23.3464	0.0945269	0.588788	0.695032	64.4908	-0.0956706	269035	0.0765095	3	1.28114	3.81245	-0.570162	0.903086	-1.42201	-0.0470641	0.386686	0.451607	-1.03299	-0.548805	0.0132326
MN	MN_2	466	0.361111	0.325	58.8916	57.523	0	0.442219	10.75	2.06248	521.002	31.8114	0.0761298	1.29324	0.747392	55.8921	-0.0986824	146730	0.103188	3	1.18659	5.25373	-0.645467	1.09307	-1.17818	-0.407199	0.394599	0.189144	-1.04099	-0.556365	-0.732571
MN	MN_2	467	0.611111	0.55	62.272	62.272	0	0.153343	1.25	2.14315	508.464	20.4101	0.0648744	0.980902	0.760227	59.3954	-0.104979	154043	0.0922984	1	0.978539	3.34066	-0.854338	1.30689	-1.22778	-0.514383	0.67754	-0.479707	-1.75772	-0.512545	0.558589
MN	MN_2	468	0.666667	0.65	62.3637	62.3637	0	0.475757	21.75	4.37461	584.629	59.303	0.114094	0.96472	0.824317	51.6212	-0.107406	206158	0.50872	3	1.56117	2.84449	-0.867552	0.0483067	-0.953385	0.674613	0.81869	1.27449	-1.28958	-0.341338	0.997798
MN	MN_2	469	0.611111	0.55	64.8871	64.8871	0	0.52778	20.75	3.3616	640.978	57.1684	0.124486	1.29964	0.867455	57.4675	-0.117265	516567	0.0760501	12	1.22928	2.36169	-0.60176	1.3755	-1.34001	1.65209	0.714405	-0.0347857	1.72876	-0.556953	0.185122
MN	MN_2	470	0.527778	0.475	63.6884	63.5416	0	0.550469	22.75	4.64997	733.356	55.1577	0.124748	1.87945	0.877925	70.4345	-0.122456	425905	0	8	1.38899	2.48547	-0.118269	1.78732	-1.49052	0.940017	0.751791	0.493169	0.393029	-0.569366	-0.124246
MN	MN_2	471	0.638889	0.625	53.9021	54.0403	0	0.168104	13.5	3.33107	777.686	62.9327	0.133709	1.4704	0.851331	78.2056	-0.123862	247649	0.00997612	3	1.04018	3.1866	0.1967	2.04831	-1.83671	0.13278	0.872158	-0.447851	-1.27645	-0.55328	0.540669
MN	MN_2	472	0.527778	0.475	59.4086	59.33	1	0.50967	7.75	1.91451	580.674	27.8396	0.113249	0.922035	0.836163	74.1666	-0.118056	173944	0.117914	3	1.07069	5.76335	-0.503461	1.54715	-1.42025	-0.112732	0.172277	-0.216401	-1.21421	0.207645	0.431002
MN	MN_2	473	0.638889	0.625	44.7349	44.8049	1	0.358164	5.25	2.03539	550.672	18.1586	0.0812411	0.312008	0.773404	62.7051	-0.107324	258732	0.0016095	8	1.38575	6.9652	-0.67817	1.44847	-1.81555	-0.00122507	-0.446903	0.660374	0.518392	0.177605	0.660532
MN	MN_2	474	0.0555556	0.05	71.5328	57.3199	0	0.391716	0	1.77176	480.565	19.2538	0.062817	0.755373	0.743227	50.5153	-0.105815	36707.4	0.0156867	8	0.949446	9.50792	-0.837995	1.38153	-1.03604	-0.667677	-0.372473	-0.491555	0.662904	-0.58365	-2.06947
MN	MN_2	475	0.444444	0.4	61.0198	61.0198	0	0.296061	0	2.10098	478.571	14.0701	0.0695844	0.262561	0.716506	43.76	-0.133	90200.9	0.0236259	8	1.62191	5.49834	-1.10187	1.01145	-1.05125	-0.725318	-0.0291147	1.41516	0.558237	-0.474938	-0.424565
MN	MN_2	476	0.694444	0.65	58.2127	58.3977	0	0.441327	17.25	4.88327	564.757	45.2475	0.096868	1.02027	0.762529	39.1387	-0.146988	276119	0.186295	7	1.74322	2.85145	-0.894217	0.593064	-1.25514	0.332799	0.514502	1.68001	0.156785	-0.451639	0.672416
MN	MN_2	477	0.583333	0.525	68.599	67.8975	1	0.44712	23	4.49719	637.648	50.7561	0.130165	1.36111	0.784321	47.8714	-0.141829	455660	0.0427222	3	0.903224	2.25314	-0.567201	1.32857	-1.22605	1.02565	0.9711	-0.87012	-1.04097	0.078018	0.10239
MN	MN_2	478	0.583333	0.525	63.0841	63.253	0	0.248574	19.5	2.98682	707.121	52.1049	0.11891	2.95713	0.738485	72.0507	-0.136129	187515	0.0169179	8	1.52179	2.80035	0.169517	1.1516	-1.5741	-0.547659	0.669328	1.10165	0.451685	-0.618648	-0.172518
MN	MN_2	479	0.583333	0.525	51.6182	52.2594	0	0.220464	5	2.31805	661.537	40.5268	0.163954	2.75347	0.650025	78.0698	-0.121012	92277.8	0.661373	3	1.30097	3.02772	-0.0340557	-1.07132	-1.60325	-0.179152	0.581218	0.78664	-1.15976	-0.393553	0.48776
MN	MN_2	480	0.444444	0.425	52.0323	52.0323	0	0.247688	4.25	1.63755	574.852	28.8131	0.137783	2.60945	0.534933	71.6897	-0.112132	79847.2	0.456358	3	1.10588	4.44711	-0.0795996	-0.953677	-1.53094	-0.708159	0.358251	0.288587	-0.932589	-0.554483	-0.577298
MN	MN_2	481	0.527778	0.475	59.9171	59.9171	1	0.237185	3.75	2.35651	444.74	38.4215	0.0692611	2.48867	0.456286	62.9754	-0.102797	82126.3	0.704278	3	1.07542	3.32846	-0.639943	-2.20629	-1.0242	-0.465571	0.847455	0.398493	-0.874456	0.0899659	-0.397799
MN	MN_2	482	0.25	0.225	58.7061	58.9139	0	0.481072	15.75	2.59037	480.521	45.2565	0.0840609	2.47951	0.417787	53.5742	-0.0950618	53442	0.494669	3	1.32876	2.91401	-0.388293	-1.79223	-0.892073	-0.865625	1.01855	1.0976	-0.770603	-0.672437	-2.08259
MN	MN_2	483	0.194444	0.175	63.5401	63.4167	0	0.42166	21.25	3.72134	523.249	37.7786	0.106364	2.7881	0.446017	64.4988	-0.0673294	75540.7	0.326724	3	0.75245	3.55668	-0.120505	-0.948157	-0.995973	-0.929854	0.950273	-0.682009	-0.751998	-0.74833	-2.30685
MN	MN_2	484	0.25	0.225	74.2226	74.2226	0	0.417126	21.25	3.11921	558.038	43.1815	0.103637	2.66318	0.45484	69.6739	-0.0400035	130087	0.151485	3	1.12086	2.42835	0.0193601	-0.504286	-0.726952	-1.01585	1.10349	0.35937	-0.798591	-0.805526	-2.36778
MN	MN_2	485	0.222222	0.2	61.5564	61.3807	0	0.376613	15.75	2.38385	498.847	34.696	0.0916722	3.34554	0.471978	71.8495	-0.0337858	54479.9	0.474372	3	0.819324	3.8435	-0.131765	-1.30217	-1.00604	-0.911777	0.835194	-0.415436	-0.804959	-0.703207	-1.97104
MN	MN_2	486	0.333333	0.3	58.6384	58.6384	0	0.404361	18.75	4.33308	496.726	31.3982	0.0770625	2.39471	0.495565	72.1902	-0.0232035	115238	0.333044	3	0.902599	3.35953	-0.25095	-0.742991	-1.11541	-0.792894	0.835594	-0.271396	-0.833307	-0.70457	-1.50904
MN	MN_2	487	0.222222	0.2	55.4868	55.4868	0	0.0990588	4.25	5.78278	507.697	29.0688	0.0738806	2.21498	0.54488	69.9974	-0.0109417	57889.4	0.27032	3	1.01854	4.16007	-0.253354	-0.288301	-1.1141	-1.03014	0.689217	0.0230675	-0.868902	-0.670231	-1.86624
MN	MN_2	488	0.25	0.225	55.4944	55.4944	6	0.306121	5	2.10012	548.64	32.3212	0.0800426	1.89468	0.632217	64.3487	-0.0110005	120473	0.0519528	4	1.00488	3.39968	-0.312089	0.748192	-1.29468	-1.03419	0.928081	-0.144433	-0.605799	3.39383	-1.58288
MN	MN_2	489	0.472222	0.425	60.4089	60.4089	3	0.259031	7.75	2.36582	571.149	28.0321	0.0972354	0.587456	0.705362	56.1594	-0.0251829	87403.8	0.162263	4	1.64574	5.97401	-0.669316	0.630361	-0.983655	-0.719644	-0.00175151	1.67403	-0.783362	1.57102	-0.172811
MN	MN_2	490	0.666667	0.65	49.3413	49.0381	0	0.280186	0	1.80382	506.116	13.9618	0.09072	0.0818597	0.766599	58.9949	-0.0399652	64181.8	0.0273924	3	1.43165	5.93446	-0.781786	1.53699	-1.45628	-0.957686	-0.188873	0.852779	-1.16717	-0.419691	0.939611
MN	MN_2	491	0.111111	0.1	68.9224	68.9224	1	0.339278	5.5	1.80391	558.709	26.627	0.0713773	0.557444	0.783703	45.9662	-0.0599005	73126.6	0.108166	4	1.05156	6.85149	-0.950676	1.29371	-0.595439	-0.388566	0.235566	-0.206031	-0.725596	0.173539	-1.6679
MN	MN_2	492	0.444444	0.4	59.4446	59.4446	1	0.203646	0	2.4633	537.592	18.9921	0.0796097	0.195646	0.807981	41.0662	-0.0698564	122423	0.156751	4	1.469	4.53979	-1.16861	1.15987	-0.965105	-0.295856	0.267992	0.918743	-0.826785	0.308192	0.0333325
MN	MN_2	493	0.666667	0.6	64.7799	64.6991	0	0.459123	13.75	4.68141	596.662	46.8115	0.115095	0.899131	0.866167	42.1506	-0.0764211	405297	0.0901668	7	0.927648	3.40656	-0.91778	1.57304	-1.16119	1.13037	0.56936	-0.904445	0.141708	-0.494177	0.762605
MN	MN_2	494	0.638889	0.575	67.5508	67.5508	0	0.533699	21.5	4.85963	834.811	73.8367	0.212949	1.71438	0.914396	47.8457	-0.0786858	925746	0	8	1.72917	2.49138	-0.0936173	1.50083	-1.30272	3.34124	0.323259	1.28066	0.510682	-0.575497	0.203772
MN	MN_2	495	0.583333	0.525	58.9507	57.7477	0	0.2653	20.25	4.59092	814.086	53.6988	0.165563	2.99935	0.907158	70.8808	-0.0871476	231258	0.0192096	7	1.10363	3.67653	0.27948	2.14923	-1.81622	0.0260334	0.468726	-0.358148	-0.00671698	-0.498223	0.473216
MN	MN_2	496	0.583333	0.55	48.4886	48.3623	0	0.283401	2.75	3.00023	694.94	27.8072	0.102198	1.24245	0.792786	80.5568	-0.0825035	37853	0.27017	7	0.964793	5.33203	-0.254205	1.05914	-1.81984	-0.515033	0.161394	-0.482068	0.0215276	-0.406352	0.702462
MN	MN_2	497	0.111111	0.1	79.7396	79.7396	0	0.290129	0	1.81979	503.96	15.9974	0.0574327	0.89295	0.686634	65.6147	-0.07733	52372.6	0.13362	8	0.407124	9.84344	-0.859015	0.845099	-0.50808	-0.413888	-0.286411	-1.93887	0.669987	-0.647936	-1.91491
MN	MN_2	498	0.555556	0.5	60.9495	60.9495	0	0.189995	0	1.9706	470.197	12.2587	0.0567753	0.415759	0.673676	43.9856	-0.0800035	64213.9	0.0361351	8	0.998942	8.9148	-1.06172	0.996858	-1.0994	-0.803624	-0.63328	-0.337377	0.641375	-0.544603	0.119468
MN	MN_2	499	0.638889	0.625	48.5906	48.4766	0	0.247049	0	1.75849	489.496	14.0434	0.0664713	0.428386	0.728419	36.2293	-0.0882358	81591.6	0.165952	8	0.743533	8.99723	-1.17117	0.970229	-1.48437	-0.400908	-0.676115	-1.1792	0.604704	-0.449378	0.882978
MN	MN_2	500	0.472222	0.425	63.8052	63.8052	0	0.388725	3	2.14895	494.537	19.4882	0.0608365	0.513814	0.768289	35.172	-0.0989358	247004	0.0489557	8	0.974363	6.42542	-1.25843	1.25644	-0.995275	0.226915	-0.0728188	-0.598118	0.621439	-0.522746	-0.163016
MN	MN_2	501	0.638889	0.575	64.5712	63.8868	0	0.477823	8.5	4.53843	521.531	27.4687	0.0749902	0.72032	0.804486	38.9611	-0.0958417	140001	0.168789	8	0.951586	4.00367	-1.23566	1.16697	-1.08304	-0.0763471	0.44143	-0.693747	0.456374	-0.423196	0.772377
MN	MN_2	502	0.555556	0.5	71.242	71.242	0	0.505384	11.75	5.34127	605.384	33.7616	0.0934652	0.492232	0.860194	48.6324	-0.0928858	133481	0.0340863	5	1.40456	4.02288	-0.915782	1.79257	-0.866261	-0.265711	0.462636	0.620854	-0.612993	-0.418321	0.383062
MN	MN_2	503	0.722222	0.65	64.1548	64.1548	0	0.172162	19	4.18231	682.92	69.7874	0.116621	1.26419	0.934373	60.2801	-0.0981888	719695	0.00901649	12	1.00467	2.6989	-0.513254	1.87706	-1.47966	2.61854	0.702235	-0.822321	1.72268	-0.623689	0.667432
MN	MN_2	504	0.138889	0.125	49.4644	49.4644	0	0.296457	16	4.03545	765.131	40.2111	0.10501	0.877701	0.882328	61.6617	-0.0870241	158600	0.000249339	10	0.688913	5.08417	-0.295965	2.27099	-1.64334	0.182839	0.543334	-1.57033	1.09121	-0.502176	-1.51186
MN	MN_2	505	0.444444	0.4	54.8826	54.8826	0	0.204151	4.25	1.84956	542.527	25.7495	0.0682105	1.07297	0.811905	64.8466	-0.112874	169402	0.45196	3	1.53211	5.4622	-0.875521	0.210811	-1.17863	0.257743	0.156823	1.28293	-1.19509	-0.365762	0.198523
MN	MN_2	506	0.361111	0.325	63.667	63.667	0	0.33932	11	2.20496	554.566	26.0295	0.0748563	0.241187	0.750008	52.7084	-0.136451	384313	0.0196234	8	1.85081	4.80995	-0.891333	0.923899	-1.00458	0.667724	0.0923188	2.03923	0.593125	-0.548561	-1.00525
MN	MN_2	507	0.583333	0.575	57.9171	57.7043	0	0.323592	9.5	1.99533	553.086	27.7615	0.0860761	0.521222	0.789781	53.9207	-0.158071	119312	0.0410255	3	1.54353	6.12312	-0.743224	1.4464	-1.32276	-0.549087	-0.0190337	1.1622	-1.16166	-0.458482	0.481153
MN	MN_2	508	0.583333	0.525	62.6613	62.6613	0	0.292008	2.75	2.29753	555.353	18.446	0.0727561	0.124113	0.83023	54.5075	-0.165892	239105	0.0186688	3	1.75262	5.54066	-0.958304	1.55492	-1.17402	-0.0227052	-0.0570526	1.71312	-1.17898	-0.431559	0.558353
MN	MN_2	509	0.805556	0.725	61.2628	60.9369	0	0.387768	17.75	4.81981	567.845	38.8048	0.0933113	0.363188	0.877953	50.0811	-0.160836	329860	0.368412	7	1.8683	3.36769	-1.17864	0.522561	-1.19458	1.06396	0.281388	2.01198	-0.0269261	-0.298534	1.73627
MN	MN_2	510	0.611111	0.55	67.761	67.761	0	0.681625	23.25	4.92021	675.26	47.6905	0.123814	0.528049	0.916056	46.7538	-0.155836	1.05219e+06	0.0285769	12	1.19319	2.9321	-0.965109	1.38438	-1.32063	4.16166	0.29733	-0.3442	1.90847	-0.612336	0.190794
MN	MN_2	511	0.75	0.675	70.277	70.1875	0	0.61775	23.25	5.43727	788.573	67.1305	0.145778	1.40056	0.919413	67.4471	-0.161651	599372	0	8	0.849248	2.48393	-0.209473	2.05297	-1.54694	2.01118	0.844085	-1.23706	0.370981	-0.589614	0.948511
MN	MN_2	512	0.666667	0.6	60.4759	60.4759	0	0.196033	16.25	3.20015	842.988	59.7086	0.141989	1.89418	0.886586	72.7143	-0.167345	270792	0.0268095	3	1.36528	3.69608	0.19737	2.01388	-1.73896	0.237842	0.59104	0.473023	-1.31912	-0.495174	0.811301
MN	MN_2	513	0.583333	0.525	54.8746	53.804	1	0.345657	11.75	1.88771	624.9	29.8033	0.0957233	1.23147	0.86518	71.0967	-0.168727	411299	0.0496362	3	1.82365	5.65015	-0.400504	1.51113	-1.65388	0.663828	-0.122833	1.92539	-1.17782	0.184778	0.54665
MN	MN_2	514	0.416667	0.375	41.9109	41.9109	1	0.263843	5	1.64758	629.183	16.5934	0.0939642	0.32853	0.792119	63.3501	-0.174462	306150	0.00657752	8	1.6442	7.61767	-0.514262	1.4114	-1.91486	0.32131	-0.588271	1.40972	0.544604	0.196355	-0.278346
MN	MN_2	515	0.277778	0.3	42.3869	41.3615	1	0.335387	0	1.73655	483.023	13.1068	0.0567825	0.56693	0.757625	55.8111	-0.205045	142615	0.0124696	8	0.948183	14.5911	-0.714747	1.43963	-1.80038	-0.206202	-1.60277	-0.469027	0.701925	0.0904002	-0.746155
MN	MN_2	516	0.305556	0.275	63.7053	63.7053	2	0.183988	0	1.88084	505.797	10.9582	0.0593121	0.260636	0.762519	45.096	-0.220539	55205.8	0.0162401	3	1.75128	10.3958	-1.01481	1.25394	-0.983952	-0.841842	-0.819767	1.92666	-1.04267	0.885497	-0.637694
MN	MN_2	517	0.638889	0.6	67.9088	67.8862	0	0.438223	8.25	3.58206	543.7	23.5104	0.0735818	0.116573	0.856008	32.9401	-0.233195	256786	0.14507	7	1.89593	5.15969	-1.41549	1.08207	-0.985235	0.453914	-0.0585164	2.04687	0.0863775	-0.342675	0.900966
MN	MN_2	518	0.555556	0.5	70.9983	70.9983	0	0.440545	15.25	4.18689	628.482	38.4539	0.0987407	0.462823	0.876179	33.9948	-0.228365	249560	0.0800975	3	1.45767	3.5986	-1.0862	1.6053	-0.976955	0.405253	0.607375	0.701541	-1.20802	-0.39749	0.481786
MN	MN_2	519	0.777778	0.7	68.6649	68.0066	0	0.274261	2.25	4.33599	651.674	32.8806	0.0663643	1.76056	0.81369	55.5431	-0.232377	104089	0.00938508	8	0.617636	5.29023	-0.650606	1.86044	-1.60919	-0.513909	0.340327	-1.70589	0.413755	-0.533805	1.3358
MN	MN_2	520	0.5	0.45	56.1176	56.1176	0	0.151244	0	5.40942	674.826	21.4191	0.255828	1.24601	0.698999	53.338	-0.232692	38921.4	0.723283	3	0.80082	4.37671	-0.601753	-0.876789	-1.52145	0.243823	0.210112	-0.868416	-1.17	-0.181424	0.771091
MN	MN_2	521	0.5	0.45	52.1005	52.1005	0	0.146386	3.75	3.5901	581.195	26.2217	0.171576	1.06948	0.576335	51.116	-0.244451	59839.3	0.368781	3	1.14791	4.18535	-0.504683	-0.477524	-1.59936	-0.550473	0.376665	0.220601	-0.980023	-0.436696	-0.100545
MN	MN_2	522	0.277778	0.25	64.1641	64.1641	2	0.239394	1.25	3.5413	444.892	35.4626	0.0741454	2.03624	0.473499	47.497	-0.253033	48784.7	0.540527	3	1.4851	3.28584	-0.818997	-1.80914	-0.906545	-0.706291	0.955897	1.52849	-0.835463	0.776398	-1.57686
MN	MN_2	523	0.388889	0.35	64.5949	63.8159	0	0.454647	17.75	3.05405	484.596	41.565	0.0892321	2.20421	0.4251	53.8356	-0.253389	36113.6	0.368084	3	1.7439	3.26886	-0.401264	-1.51431	-1.05631	-1.15215	0.816549	2.27056	-0.829441	-0.656091	-1.4742
MN	MN_2	524	0.194444	0.175	65.1459	65.1459	1	0.405942	7.75	3.86912	507.415	32.2648	0.10812	1.99875	0.445252	64.9992	-0.248351	67585.3	0.273308	3	1.19567	3.21944	-0.280762	-0.962492	-1.14193	-0.99837	0.990884	0.614743	-0.79146	-0.0281724	-2.27206
MN	MN_2	525	0.25	0.275	63.3151	63.0075	0	0.184526	12	7.28039	552.162	34.3744	0.107894	2.17473	0.457787	67.0816	-0.241971	115232	0.1222	3	0.601811	3.49412	-0.0797633	-0.220485	-1.42611	-0.903591	1.04155	-1.25693	-0.747793	-0.796471	-2.10289
MN	MN_2	526	0.222222	0.2	61.8716	61.8716	0	0.403108	4	3.30423	473.822	38.8776	0.088955	1.87921	0.461944	70.5706	-0.249286	46421.3	0.334507	3	0.581448	3.39771	-0.333983	-0.844496	-1.27411	-0.80707	1.24092	-1.20831	-0.800284	-0.74127	-2.06898
MN	MN_2	527	0.222222	0.2	61.6252	61.1799	0	0.177804	13	4.78891	518.052	35.5601	0.103274	2.12853	0.477046	64.6391	-0.244506	77999.8	0.228015	3	1.13601	3.13054	-0.211934	-0.62455	-1.29134	-0.965563	1.01455	0.362131	-0.809947	-0.71391	-2.1313
MN	MN_2	528	0.222222	0.2	58.8222	58.8222	0	0.27172	12.75	5.70122	558.014	39.6265	0.111274	1.90268	0.537886	65.5692	-0.221818	198329	0.162917	3	1.22597	3.0841	-0.147467	-0.198199	-1.36337	-0.408413	0.956179	0.519085	-0.836331	-0.712143	-2.08444
MN	MN_2	529	0.138889	0.15	46.7905	39.0081	1	0.179394	12.5	3.88966	619.602	35.288	0.120666	1.93096	0.649397	69.9021	-0.196695	245583	0.0713286	3	1.18922	3.09504	0.0758991	0.714815	-2.01443	-0.241282	0.870633	0.244817	-0.8922	0.0211217	-2.08831
MN	MN_2	530	0.138889	0.125	64.36	64.36	2	0.0171004	2.75	2.0768	670.155	31.9425	0.138169	1.36842	0.695466	69.897	-0.194701	34411.2	0.047238	11	1.17207	8.87043	-0.127321	0.962786	-1.32675	-0.686912	-0.345274	0.238238	1.53775	0.771078	-1.88335
MN	MN_2	531	0.25	0.225	62.4543	62.4543	3	0.242686	0	0.524271	484.615	8.36781	0.0859609	0.334644	0.712597	65.0764	-0.178209	30234.7	0	3	0.912733	8.30521	-0.764228	1.37263	-1.20496	-1.00763	-0.142418	-0.498923	-1.007	1.47515	-1.0098
MN	MN_2	532	0.277778	0.25	60.9018	60.5077	1	0.170275	8.75	1.73208	540.109	29.7839	0.0925348	0.822067	0.745962	47.269	-0.172524	432852	0.338152	8	1.72749	2.58804	-1.07841	-0.157607	-1.02558	1.33533	0.625717	1.73151	0.607123	0.213141	-1.15856
MN	MN_2	533	0.222222	0.2	65.6975	65.6975	3	0.265013	18.5	3.3172	788.592	65.3514	0.160916	1.49801	0.795757	31.1448	-0.176612	332645	0.0172092	3	1.52168	2.84802	-0.286132	1.34486	-1.07992	0.57105	0.994136	0.97548	-1.04599	1.49677	-1.53747
MN	MN_2	534	0.222222	0.2	54.4601	54.2152	1	0.307987	6.75	3.14473	693.656	37.2419	0.167301	1.61596	0.812297	67.7079	-0.176945	152586	0.0738725	3	1.72849	3.29268	-0.0405407	1.37106	-1.53545	-0.366727	0.617079	1.6903	-1.18473	0.228098	-1.20581
MN	MN_2	535	0.25	0.225	65.3462	65.3462	2	0.030677	7.25	2.81295	733.798	24.1135	0.28855	0.813096	0.699335	75.1005	-0.16658	573321	0.0292268	3	1.39161	4.96142	0.153415	0.758685	-1.4309	1.46941	-0.142249	0.717159	-0.94487	0.806265	-1.36256
MN	MN_2	536	0.194444	0.175	58.3552	55.8752	0	0.00675971	0	0.456914	502.787	9.15001	0.122764	0.879357	0.642577	64.8869	-0.153871	574376	0.190534	8	1.02506	9.11058	-0.65889	-0.0548455	-1.35873	1.72037	-0.823557	-0.211106	0.881248	-0.663748	-1.68853
MN	MN_2	537	0.277778	0.25	57.6107	57.6107	1	0.00589427	10	0.454234	660.07	34.3545	0.162485	0.727814	0.612287	58.039	-0.140165	515754	0.353045	8	1.58711	4.38575	-0.459553	-0.774123	-1.23416	1.64437	0.125008	1.45747	0.739385	0.134562	-1.49367
MN	MN_2	538	0.194444	0.175	61.5234	61.5234	0	0.259973	0.5	0.673437	582.358	11.9855	0.114199	0.913857	0.629299	33.2303	-0.131142	118236	0	8	1.02074	7.16395	-0.78727	0.81891	-1.08978	-0.57741	-0.254609	-0.326696	0.777202	-0.563792	-1.71103
MN	MN_2	539	0.25	0.225	70.1475	70.1475	0	0.318376	2	2.91044	512.986	28.135	0.0982739	1.32287	0.700051	66.827	-0.126995	151568	0.780636	1	1.03305	3.06877	-1.03097	-1.27894	-0.589355	0.646877	0.967933	0.0297314	-1.74657	-0.371923	-0.787569
MN	MN_2	540	0.166667	0.15	72.4912	72.4912	1	0.333162	23.5	3.44775	704.856	49.8776	0.154226	1.72208	0.755923	43.8776	-0.133018	200574	0.0954294	1	1.11806	2.99225	-0.340761	1.12558	-0.813921	-0.000329283	1.04286	-0.0930636	-1.68189	0.131877	-1.71431
MN	MN_2	541	0.194444	0.175	56.5306	52.1153	0	0.0906421	1.25	6.31009	634.334	21.5691	0.134258	1.3274	0.793079	64.2056	-0.128959	21091.4	0.141145	11	1.24404	9.75015	-0.352635	1.18498	-1.49922	-0.508383	-0.78866	0.332196	1.45764	-0.443649	-1.14261
MN	MN_2	542	0.166667	0.15	62.8034	62.8034	0	0.0747	0.5	6.31009	483.65	7.39904	0.0986275	0.467252	0.68397	69.9818	-0.115059	63422.8	0.0642487	3	1.23222	6.34044	-0.659595	0.941195	-0.997488	-0.850428	0.0727411	0.448403	-1.00091	-0.544916	-1.61064
MN	MN_2	543	0.305556	0.275	60.6971	57.9044	0	0.320684	2	2.21998	466.866	15.6362	0.0725247	1.03718	0.627481	42.4154	-0.115221	105586	0.443185	3	0.763803	8.60333	-1.09137	-0.453913	-0.955998	-0.0782242	-0.298322	-0.82081	-0.866366	-0.49638	-0.737942
MN	MN_2	544	0.472222	0.45	71.3217	69.819	0	0.475165	6	4.16875	556.101	27.4232	0.131805	1.02965	0.693629	36.0777	-0.113774	271352	0.423105	1	1.40219	3.03694	-1.07571	-0.359157	-0.677408	0.552393	0.545497	0.864121	-1.66113	-0.395548	-0.0659244
MN	MN_2	545	0.25	0.225	86.3633	86.3633	0	0.314062	21.25	4.71328	865.328	56.3893	0.243086	1.51421	0.787526	33.4726	-0.112739	666392	0.194632	8	1.16799	3.1143	-0.396884	0.516446	-0.551559	2.64164	0.473349	-0.174681	0.634374	-0.514596	-1.47832
MN	MN_2	546	0.277778	0.25	71.618	71.0393	0	0.28605	12.25	5.31039	694.459	41.3236	0.170152	2.11411	0.815509	67.4138	-0.118489	92003.8	0.120843	4	1.33489	3.95237	-0.103418	1.33009	-1.03777	-0.460385	0.590469	0.552024	-0.894788	-0.472407	-0.979897
MN	MN_2	547	0.333333	0.3	56.9731	54.7395	0	0.248131	12	3.44725	690.529	33.5027	0.166858	1.60564	0.75873	80.3522	-0.122371	199360	0.0436944	8	1.1629	3.75745	0.0693573	1.329	-1.70867	-0.132843	0.450312	0.0152501	0.477199	-0.541274	-0.960973
MN	MN_2	548	0.166667	0.15	69.7132	69.7132	0	0.448638	8.5	3.37631	703.771	33.2035	0.184859	0.806371	0.742945	72.0949	-0.131151	231794	0.0459706	8	0.624458	3.35007	-0.221049	1.33642	-1.19127	0.35451	0.791154	-1.60415	0.541048	-0.563089	-1.76449
MN	MN_2	549	0.222222	0.225	37.975	36.4553	0	0.26619	7.5	3.25073	665.962	34.165	0.123466	0.954087	0.75409	65.7924	-0.133124	202419	0.0578231	11	1.56814	4.54194	-0.169868	1.14226	-1.97965	-0.0107162	0.223143	1.18178	1.50566	-0.506409	-1.49874
MN	MN_2	550	0.166667	0.15	56.0036	56.0036	0	0.322695	3.25	1.57275	637.756	25.4156	0.0891206	0.611668	0.745433	66.6008	-0.137739	175087	0.0401701	3	1.26764	5.27333	-0.403452	1.3146	-1.3079	-0.232924	0.393308	0.415527	-1.03952	-0.550523	-1.6171
MN	MN_2	551	0.277778	0.25	38.2254	35.6378	0	0.0414627	4.75	1.36909	613.643	25.9469	0.0891552	0.913429	0.729349	60.9636	-0.15528	576018	0.540617	10	1.34155	4.70744	-0.778858	-0.727883	-1.84795	2.33823	0.0658326	0.629899	1.33336	-0.459853	-0.94624
MN	MN_2	552	0.138889	0.125	66.6465	66.6465	0	0.0896534	0	1.36909	496.565	7.65902	0.0930807	0.446158	0.677855	45.943	-0.173168	616544	0.980363	10	1.2777	24.6286	-1.42518	-2.65897	-0.41756	3.69557	-4.08157	0.98986	1.57452	-0.433897	-0.818462
MN	MN_2	553	0.138889	0.125	35.6009	35.6009	0	0.246635	0	1.36909	416.817	6.68251	0.0890759	0.2059	0.644662	50.6519	-0.198245	225033	0.332623	8	1.35722	8.41491	-1.0232	-0.309882	-1.6447	0.392609	-0.566101	0.821062	0.778089	-0.480933	-1.59448
MN	MN_2	554	0.138889	0.15	51.4976	41.3399	1	0.0749954	0	1.07444	449.787	13.9773	0.0590054	0.865607	0.576525	31.0132	-0.211703	8620.39	0.0888709	8	1.11491	16.7077	-0.780392	0.290318	-1.50616	-0.908571	-2.005	0.247345	0.932527	0.0425622	-1.75419
MN	MN_2	555	0.166667	0.15	54.3193	54.3193	1	0.126805	0	0.473015	330.96	6.66303	0.0592595	0.215841	0.554948	32.3136	-0.214962	55138	0	3	1.34667	5.9673	-1.21236	0.382383	-1.06602	-1.19456	0.219641	0.812719	-0.748422	0.0621713	-1.98689
MN	MN_2	556	0.388889	0.4	50.2097	47.7329	0	0.121452	5.75	0.743206	437.486	24.1969	0.0672568	1.39608	0.483971	33.8846	-0.215627	108843	0.174057	3	0.780512	4.57982	-0.815866	-0.296247	-1.53095	-0.844541	0.594012	-0.826153	-0.698053	-0.67297	-1.14811
MN	MN_2	557	0.222222	0.2	64.2155	64.2155	1	0.33186	4.25	2.6173	443.873	33.4108	0.0624393	1.96142	0.447723	26.7218	-0.213848	49805.9	0.675684	3	1.1373	3.40872	-1.17473	-2.26183	-0.672729	-0.388132	0.982307	0.488578	-0.741622	0.136388	-1.7398
MN	MN_2	558	0.166667	0.175	63.473	60.6679	0	0.414627	13.25	3.45546	466.036	36.8533	0.0755955	1.87499	0.406188	54.3686	-0.218495	52140.9	0.398824	3	1.74566	3.49252	-0.472658	-1.7095	-0.924083	-0.989733	0.848709	2.33039	-0.756708	-0.671984	-2.5196
MN	MN_2	559	0.222222	0.2	59.8534	59.8534	0	0.165899	25	3.05147	500.987	33.4394	0.0750777	1.82445	0.438279	62.0301	-0.211112	82376.3	0.261079	3	1.22173	5.06548	-0.308376	-0.931761	-1.17355	-0.934754	0.601065	0.70998	-0.749381	-0.734622	-2.18496
MN	MN_2	560	0.166667	0.2	45.4749	42.1727	3	0.163947	11	2.50281	553.083	43.0288	0.10004	1.50347	0.551915	68.745	-0.186886	279312	0.17873	12	1.10151	2.80055	-0.219843	-0.274464	-1.88147	0.173527	0.963481	0.089873	2.07971	1.3123	-2.40778
MN	MN_2	561	0.111111	0.1	49.4866	49.4866	4	0.238491	3.5	1.56549	742.467	17.4734	0.291219	0.500743	0.632439	68.5937	-0.165165	40573.1	0.172552	8	1.09711	16.155	0.28549	0.405341	-1.71169	-0.373883	-2.24477	0.181856	0.675222	2.26585	-1.43665
MN	MN_2	562	0.277778	0.25	48.3601	48.3601	1	0.321899	0.25	1.24827	532.659	9.29077	0.142325	0.549262	0.730643	70.1236	-0.160665	90099.5	0.384956	8	1.24386	3.10913	-0.785158	0.115031	-1.56535	-0.128197	0.500544	0.390011	0.473471	0.336036	-0.707025
MN	MN_2	563	0.166667	0.15	66.9475	66.9475	0	0.220936	24	2.76587	792.918	60.8769	0.213196	0.597522	0.750261	40.493	-0.175812	599702	0.0657585	3	1.16513	2.40686	-0.252607	0.945271	-1.06026	2.06293	0.943836	-0.133983	-0.924688	-0.586096	-1.98358
MN	MN_2	564	0.472222	0.425	53.8232	53.8232	0	0.45686	12	2.262	753.898	50.1216	0.192651	1.43052	0.823421	50.7508	-0.203201	546788	0.0177819	3	1.50211	2.94764	-0.114421	1.42392	-1.7308	1.44518	0.489313	0.799358	-1.06015	-0.520904	-0.270785
MN	MN_2	565	0.166667	0.15	48.5224	48.5224	0	0.435399	15.75	2.0836	700.693	40.3846	0.135804	0.716445	0.764375	84.0581	-0.224365	302212	0.0498103	3	1.58224	3.87755	0.0844801	1.23106	-1.76852	0.374576	0.651753	1.31151	-1.09684	-0.566366	-1.7351
MN	MN_2	566	0.111111	0.1	58.7556	62.5325	0	0.0498694	0	2.21957	535.381	10.2872	0.0809002	0.91218	0.738514	63.3945	-0.224021	144067	0.391134	8	0.948361	4.49136	-1.02825	0.085147	-1.13593	0.290553	0.534971	-0.465887	0.56685	-0.43982	-1.54683
MN	MN_2	567	0.444444	0.4	43.4066	43.4066	0	0.0108178	10	1.8472	648.918	31.0969	0.116825	1.30052	0.623427	62.9545	-0.235151	123418	0.231034	5	1.6575	6.04807	-0.167972	0.0252484	-1.89012	-0.507872	-0.0650129	1.71101	-0.358531	-0.507727	-0.489933
MN	MN_2	568	0.222222	0.2	35.3488	35.3488	0	0.149575	0	0.482269	505.983	6.97677	0.0983911	0.37477	0.643942	44.4837	-0.239374	75770.1	0.308581	3	0.765359	6.64076	-0.910734	0.178355	-1.86333	-0.340461	0.0491753	-0.977886	-0.873524	-0.444162	-0.990317
MN	MN_2	569	0.194444	0.175	63.7775	63.7775	0	0.125141	8.25	4.21354	564.655	35.9664	0.065663	0.862269	0.708375	60.004	-0.240515	368740	0.234237	3	0.795969	3.09656	-0.788306	0.416515	-1.1625	0.983949	1.12888	-0.958337	-0.9285	-0.628395	-1.65241
MN	MN_2	570	0.333333	0.3	36.5717	36.5717	1	0.192341	12	3.59816	662.488	48.8066	0.0763579	1.10793	0.7876	35.0759	-0.256989	776171	0.0238603	12	1.18962	4.6	-0.675675	1.01455	-2.15535	2.68386	0.281685	-0.175064	2.09834	0.00451991	-1.21551
MN	MN_2	571	0.111111	0.1	67.5293	67.5293	0	0.0775621	0	0.937695	502.034	6.73089	0.0954709	0.205373	0.797067	60.3991	-0.284845	674787	0.105438	12	1.09546	18.7681	-0.978645	0.694778	-1.10086	2.7518	-2.75096	-0.0730941	2.14389	-0.665635	-1.57271
MN	MN_2	572	0.444444	0.4	34.8449	34.8449	0	0.0336687	0	0.547937	451.445	11.2005	0.0883887	0.224722	0.714302	51.2154	-0.283765	106294	0.226369	8	0.586608	11.693	-0.951728	0.717295	-2.12162	-0.0182775	-1.0379	-1.56366	0.677385	-0.482927	0.164103
MN	MN_2	573	0.138889	0.125	66.4257	66.4257	0	0.351087	0	1.1134	391.881	7.4219	0.0717263	0.112299	0.738289	28.0156	-0.284689	134953	0.566054	5	0.97025	3.3506	-1.94298	-0.546995	-0.671868	0.60915	0.840947	-0.432707	-0.349875	-0.315487	-1.15565
MN	MN_2	574	0.444444	0.425	48.3942	48.1489	0	0.315708	18.5	2.89989	707.224	58.3191	0.153102	1.26623	0.795764	30.5936	-0.291892	1.06695e+06	0.230899	8	1.31421	2.93867	-0.69001	0.162374	-1.8499	4.30076	0.43011	0.155207	0.82526	-0.620346	-0.645598
MN	MN_2	575	0.5	0.45	40.756	40.756	0	0.249847	14	1.9618	783.596	45.7286	0.174794	0.771186	0.863226	37.7051	-0.292771	1.15188e+06	0.00172165	3	1.01204	3.2271	-0.438656	1.43357	-2.30742	4.34981	0.291448	-0.898328	-0.799649	-0.623045	-0.112817
MN	MN_2	576	0.222222	0.2	77.8693	77.8693	0	0.266182	5.75	2.19991	688.218	24.8987	0.14321	1.33383	0.844514	76.3758	-0.288527	123766	0.0524031	8	0.871087	3.42781	-0.426881	1.71323	-1.23176	-0.0912067	0.822177	-0.928369	0.378158	-0.487126	-1.13166
MN	MN_2	577	0.333333	0.3	41.8128	41.1048	0	0.270029	14.75	3.36797	685.826	33.4378	0.169531	1.36054	0.796518	68.4353	-0.299574	174452	0.168366	12	1.56506	3.23696	-0.191154	0.935973	-2.22644	0.125781	0.427309	1.10031	1.70951	-0.404425	-0.712062
MN	MN_2	578	0.305556	0.275	35.3687	36.3589	0	0.271784	18	2.15769	751.144	45.6766	0.235978	0.75339	0.74366	62.2903	-0.316171	214689	0.125075	12	1.47419	3.77849	0.0666119	0.86779	-2.38113	0.413468	0.331338	0.807747	1.77638	-0.420962	-1.02442
MN	MN_2	579	0.111111	0.1	66.1046	63.9919	0	0.339156	9.5	1.35897	720.909	41.1471	0.266735	0.876798	0.724977	71.2615	-0.324045	156182	0.164126	12	1.63331	4.15885	0.0053408	0.490712	-1.49153	0.2739	0.331983	1.41092	1.74642	-0.431029	-2.0079
MN	MN_2	580	0.25	0.225	33.7139	33.7139	0	0.0467336	4.75	1.1972	707.583	30.0395	0.22489	0.969935	0.654819	74.3665	-0.330983	299651	0.195323	3	1.4009	4.0317	0.226752	0.31056	-2.43116	0.427831	0.324283	0.80891	-0.972265	-0.489159	-1.23951
MN	MN_2	581	0.111111	0.1	70.5581	70.5581	0	0.309118	0	1.1972	496.279	8.83107	0.0987611	1.09795	0.620741	64.7806	-0.340612	389964	0.0180195	3	0.801272	13.7852	-0.528372	0.531357	-1.18192	0.706682	-1.319	-0.743481	-0.682886	-0.773425	-2.01933
MN	MN_2	582	0.25	0.225	40.2964	40.2964	0	0.288233	0.5	2.01681	477.109	9.66628	0.0896047	0.865783	0.603194	54.8273	-0.343589	251793	0.438283	8	1.30037	3.19319	-0.971797	-0.869764	-1.90632	0.477256	0.552458	0.622983	0.73911	-0.471103	-1.24176
MN	MN_2	583	0.111111	0.1	61.1919	61.1919	0	0.0314948	9.5	2.32299	582.428	33.3583	0.115365	1.8915	0.575658	37.3179	-0.345986	408774	0.22413	8	0.846483	8.93218	-0.594454	-0.42463	-1.37209	1.12517	-0.316279	-0.719121	0.96295	-0.714307	-2.30121
MN	MN_2	584	0.194444	0.175	34.7057	34.7057	0	0.0201656	0	2.32299	489.3	8.81572	0.074351	0.958102	0.529751	50.5683	-0.353921	408774	0.506787	8	0.795316	15.9143	-0.77428	-1.4155	-2.0132	1.50508	-1.97839	-0.6111	1.04635	-0.633489	-1.35114
MN	MN_2	585	0.111111	0.1	60.8339	57.1256	1	0.118015	4	2.05413	470.073	20.5952	0.0966128	0.344479	0.475024	50.7116	-0.359577	812395	0.461082	3	1.5049	3.50755	-1.02575	-2.05096	-1.23125	2.85602	0.535189	1.37695	-0.526226	-0.0289276	-2.55832
MN	MN_2	586	0.166667	0.15	63.4198	63.4198	0	0.326484	6.5	2.89144	534.054	25.3463	0.103239	1.52613	0.46366	34.2189	-0.367056	199733	0.36908	3	1.0577	3.87415	-0.824319	-1.26366	-1.16953	-0.00440088	0.781266	0.0595167	-0.682662	-0.624265	-2.13403
MN	MN_2	587	0.277778	0.25	54.5443	55.952	0	0.380254	8.25	3.51385	444.983	38.778	0.0721654	1.68974	0.475502	46.6349	-0.369803	76009.1	0.519604	3	0.890182	3.57378	-0.823393	-1.53334	-1.36475	-0.338287	1.12217	-0.330979	-0.782592	-0.621726	-1.54563
MN	MN_2	588	0.166667	0.15	57.6892	53.6062	0	0.158178	18	8.1665	501.514	36.7119	0.105877	1.88203	0.461832	59.5688	-0.363392	60979.1	0.323348	3	0.901038	3.29126	-0.333044	-0.92939	-1.59944	-0.755389	1.15006	-0.328992	-0.768168	-0.690954	-2.25103
MN	MN_2	589	0.194444	0.175	48.3791	48.3791	0	0.205274	9.25	2.74291	529.766	31.5629	0.102357	1.6053	0.469091	64.2189	-0.356159	69278.5	0.239003	3	0.979296	3.94555	-0.216711	-0.597663	-1.81408	-0.864432	0.912981	-0.12448	-0.776443	-0.692601	-2.10335
MN	MN_2	590	0.138889	0.125	51.2007	51.2007	2	0.207932	12.5	4.53156	549.274	41.6638	0.110425	1.53485	0.554963	70.0631	-0.324574	793394	0.165863	3	1.24187	3.46418	-0.207306	-0.582289	-1.7577	2.3119	0.788078	0.486943	-0.609316	0.499351	-2.61045
MN	MN_2	591	0.25	0.225	38.5013	38.5013	0	0.0192267	9.5	3.50846	783.356	41.2871	0.262157	1.57284	0.66225	67.8033	-0.314695	278477	0.100988	8	1.56569	5.02697	0.482202	0.512907	-2.38238	0.321577	-0.00818223	1.2172	0.620605	-0.507723	-1.45296
MN	MN_2	592	0.111111	0.1	61.4934	61.4934	0	0.00931215	1.5	0.621971	675.184	10.3932	0.19649	0.105251	0.738334	71.3039	-0.302851	338285	0.139021	8	1.46136	3.25085	-0.481728	0.661128	-1.49927	0.865731	0.376185	0.865981	0.554574	-0.430705	-1.7772
MN	MN_2	593	0.277778	0.25	38.4974	38.4974	1	0.0109275	7.75	0.621971	752.579	22.3528	0.377273	1.03076	0.694891	69.6881	-0.318095	603458	0.225618	3	0.977992	9.06619	0.414695	0.268991	-2.47219	2.12206	-1.11863	-0.53121	-0.860214	0.22546	-0.707105
MN	MN_2	594	0.333333	0.3	40.6858	40.6858	1	0.00721815	3.75	1.50768	694.415	25.8447	0.310207	0.277729	0.679026	48.795	-0.304115	342804	0.436465	5	1.50267	5.01835	-0.315459	-0.492369	-2.00081	1.249	-0.223589	1.05832	-0.361378	0.404552	-0.424954
MN	MN_2	595	0.111111	0.1	61.5256	61.5256	1	0.129916	0	2.09374	834.88	12.2704	0.397703	0.333313	0.647576	51.4914	-0.286233	9298.04	0.275102	3	0.706633	5.92269	0.0541597	0.362121	-1.58622	-0.263523	-0.180375	-1.27659	-1.04685	0.433368	-1.2708
MN	MN_2	596	0.222222	0.2	44.8368	44.8368	2	0.384232	9	1.63261	707.491	35.5764	0.317505	1.08669	0.651876	54.776	-0.250509	339222	0.570524	8	1.60931	3.10878	-0.176181	-1.16472	-1.79632	1.34051	0.221791	1.46249	0.595647	1.06438	-1.13699
MN	MN_2	597	0.138889	0.125	62.4838	62.4838	1	0.0156681	3.25	2.10224	839.736	30.4681	0.396603	0.744947	0.61609	50.6697	-0.254498	65418.1	0.0810647	5	1.16298	5.40649	0.372894	0.602862	-1.54753	-0.431352	-0.113044	0.0468292	-0.366841	0.307016	-1.72456
